# Supplementary material for: Mechanisms of HAHV-1 Interaction with Hemocytes in Haliotis diversicolor supertexta: An In Vitro Study
Source: Biology (Basel). 2025 Jan 24;14(2):121. doi: 10.3390/biology14020121 (PMC11851962; doi:10.3390/biology14020121)
Supplement: Supplementary file 1 [file biology-14-00121-s001.zip]

Archive with 3 entries (3 files):
- Figure S1.tif
- Figure S2..jpg
- Table S1-11.xlsx
