# Supplementary material for: Mechanisms of HAHV-1 Interaction with Hemocytes in Haliotis diversicolor supertexta: An In Vitro Study
Source: Biology (Basel). 2025 Jan 24;14(2):121. doi: 10.3390/biology14020121 (PMC11851962; doi:10.3390/biology14020121)
Supplement: Supplementary file 1 [file biology-14-00121-s001.zip › Table S1-11.xlsx]

## Sheet: Table S1
Table S1. Primers used for qPCR validation of RNA-seq results.
Gene ID	Transcript ID	Annotation	Forward primer5'->3'	Reverse primer 5'->3'
GPI	Cluster-43904.1	glucose-6-phosphate isomerase	GATCATGACCAGCTACGCCA	GATGATGCCGATCTCACCGT
PGK	Cluster-10996.1	phosphoglycerate kinase	ACGAAGTTTAGAGCGTTAGGTGC	GGTGAAGAAGACGGCGTTGATA
LAP3	Cluster-33085.70605	cytosol aminopeptidase	AAGCGCGAGAGGAAGCAG	CTCAACACCGACGCCGAA
ACAA1	Cluster-38875.0	acetyl-CoA acyltransferase 1	CGTCATACCCTTCCATCGGG	CGGCAATGGCGATGTATTCG
SOD2	Cluster-25432.0	superoxide dismutase, Fe-Mn family	AGTGCCAGTAGAACGTGTGG	TGGCATTTGAACTACCGGCT
TUBA	Cluster-33085.8809	tubulin alpha	ACTGCTGTTCCTGGTGGCGA	CCTGCTGTGAATCCTTTGCG
LAMC1	Cluster-33085.43696	laminin, gamma 1	GACCGTTGTGAGGCCAACTA	CGTAGTATCCTGGTGCCGAC
COL4A	Cluster-33085.61267	collagen type IV alpha	GTTCAGCACCATGCCCTTTC	TTAGGGCACTGCGGAATCTG
ACTB_G1	Cluster-33085.41057	actin beta/gamma 1	ACGAAGATGTTGCTGCGTTG	TCGATGGGGTACTTGAGGGT

## Sheet: Table S2
Annotation Success Rate Statistics of unigene in Various Databases.
	Number of Unigenes	Percentage (%)
Annotated in NR	58065	36.18
Annotated in NT	80848	50.37
Annotated in KO	3415	2.12
Annotated in SwissProt	48734	30.36
Annotated in PFAM	59149	36.85
Annotated in GO	58340	36.35
Annotated in KOG	19133	11.92
Annotated in all Databases	1635	1.01
Annotated in at least one Database	107657	67.08
Total Unigenes	160489	100

## Sheet: Table S3
Table S2. Functional annotation of the assemble unigenes.
Genes	Gene Length	NR ID	NR Description	NT ID	NT Description	KO ID	KO Description	Swissprot ID	Swissprot Description	PFAM ID	PFAM description	Gene Ontology Biological Pathway	BP Description	Gene Ontology Molecular Function	MF Description	Gene Ontology Cellular Component	CC Description	KOG ID	KOG Description
Cluster-23194.0	458	--	--	CP001111	Stenotrophomonas maltophilia R551-3, complete genome	--	--	--	--	--	--	--	--	--	--	--	--	--	--
Cluster-76507.0	436	--	--	--	--	--	--	--	--	--	--	--	--	--	--	--	--	--	--
Cluster-67002.0	449	--	--	LC027342	Haliotis diversicolor genomic DNA, BAC clone: 006_rep_c2414	--	--	--	--	--	--	--	--	--	--	--	--	--	--
Cluster-44220.3	10880	PRD24685.1	prtR [Nephila clavipes]	CP008869	Pseudomonas aeruginosa strain W16407, complete genome	--	--	Q06553	HTH-type transcriptional regulator PrtR OS=Pseudomonas aeruginosa (strain ATCC 15692 / PAO1 / 1C / PRS 101 / LMG 12228) GN=prtR PE=2 SV=1	PF05309//PF13404//PF00296//PF00196//PF01788//PF04692//PF04043//PF08281//PF00111	TraE protein//AsnC-type helix-turn-helix domain//Luciferase-like monooxygenase//Bacterial regulatory proteins, luxR family//PsbJ//Platelet-derived growth factor, N terminal region//Plant invertase/pectin methylesterase inhibitor//Sigma-70, region 4//2Fe-2S iron-sulfur cluster binding domain	GO:0006352//GO:0008283//GO:0015979//GO:0006355//GO:0055114//GO:0000746//GO:0040007//GO:0007165//GO:0006118	DNA-templated transcription, initiation//cell proliferation//photosynthesis//regulation of transcription, DNA-templated//oxidation-reduction process//conjugation//growth//signal transduction//obsolete electron transport	GO:0016987//GO:0004857//GO:0003677//GO:0003700//GO:0016705//GO:0008083//GO:0043565//GO:0009055//GO:0051536	sigma factor activity//enzyme inhibitor activity//DNA binding//transcription factor activity, sequence-specific DNA binding//oxidoreductase activity, acting on paired donors, with incorporation or reduction of molecular oxygen//growth factor activity//sequence-specific DNA binding//electron carrier activity//iron-sulfur cluster binding	GO:0009523//GO:0005667//GO:0016020//GO:0009539	photosystem II//transcription factor complex//membrane//photosystem II reaction center	--	--
Cluster-69927.0	452	--	--	--	--	--	--	--	--	--	--	--	--	--	--	--	--	--	--
Cluster-65725.1	445	--	--	--	--	--	--	--	--	PF04369	Lactococcin-like family	GO:0042742	defense response to bacterium	--	--	GO:0005576	extracellular region	--	--
Cluster-28564.0	539	PRD17933.1	insF [Nephila clavipes]	LT632320	Escherichia coli strain NCTC 13441 genome assembly, chromosome: 1	--	--	P16940	Insertion element IS600 uncharacterized 31 kDa protein OS=Shigella sonnei PE=3 SV=1	PF00665	Integrase core domain	GO:0015074	DNA integration	--	--	--	--	--	--
Cluster-33085.39298	522	--	--	--	--	--	--	--	--	--	--	--	--	--	--	--	--	--	--
Cluster-33085.39299	823	XP_013077426.1	PREDICTED: putative ferric-chelate reductase 1 [Biomphalaria glabrata]	DQ785752	Haliotis midae clone HmRS30D microsatellite sequence	--	--	--	--	--	--	--	--	--	--	--	--	--	--
Cluster-58995.0	1617	KXJ05397.1	hypothetical protein AC249_AIPGENE13934, partial [Exaiptasia pallida]	--	--	--	--	--	--	--	--	--	--	--	--	--	--	--	--
Cluster-33085.39292	4915	XP_009055525.1	hypothetical protein LOTGIDRAFT_228630 [Lottia gigantea]	AF302830	Haliotis rubra clone 2.20 microsatellite VNTR sequence	--	--	Q3ZT31	Sorting nexin-25 OS=Mus musculus GN=Snx25 PE=2 SV=3	PF00787//PF01698	PX domain//Floricaula / Leafy protein	GO:0006355	regulation of transcription, DNA-templated	GO:0003677//GO:0035091	DNA binding//phosphatidylinositol binding	--	--	KOG2101	Intermediate filament-like protein, sorting nexins, and related proteins containing PX (PhoX) domain(s)
Cluster-33085.39293	749	ANA91274.1	dual oxidase [Marsupenaeus japonicus]	--	--	--	--	--	--	--	--	--	--	--	--	--	--	--	--
Cluster-29304.0	339	PIO65903.1	ATP synthase, partial [Teladorsagia circumcincta]	CP009571	Sphingomonas taxi strain ATCC 55669, complete genome	K02132	F-type H+-transporting ATPase subunit alpha	Q2N8Z5	ATP synthase subunit alpha OS=Erythrobacter litoralis (strain HTCC2594) GN=atpA PE=3 SV=1	PF00306//PF00006	ATP synthase alpha/beta chain, C terminal domain//ATP synthase alpha/beta family, nucleotide-binding domain	GO:0015991	ATP hydrolysis coupled proton transport	GO:0016820//GO:0005524	hydrolase activity, acting on acid anhydrides, catalyzing transmembrane movement of substances//ATP binding	GO:0033178	proton-transporting two-sector ATPase complex, catalytic domain	KOG1353	F0F1-type ATP synthase, alpha subunit
Cluster-33085.39291	425	--	--	--	--	--	--	--	--	--	--	--	--	--	--	--	--	--	--
Cluster-33085.39296	617	--	--	LC027340	Haliotis diversicolor genomic DNA, BAC clone: 006_rep_c2412	--	--	--	--	--	--	--	--	--	--	--	--	--	--
Cluster-33085.39297	4872	ESO96117.1	hypothetical protein LOTGIDRAFT_116220 [Lottia gigantea]	GU995463	Haliotis discus hannai clone CH1432 microsatellite sequence	--	--	Q961G1	Conserved oligomeric Golgi complex subunit 3 OS=Drosophila melanogaster GN=Cog3 PE=1 SV=1	PF07645	Calcium-binding EGF domain	--	--	GO:0005509	calcium ion binding	--	--	--	--
Cluster-33085.39294	380	--	--	LC027332	Haliotis diversicolor genomic DNA, BAC clone: 004_rep_c861	--	--	--	--	--	--	--	--	--	--	--	--	--	--
Cluster-33085.39295	637	--	--	GQ352369	Haliotis diversicolor hemocyanin isoform 1 (H1) gene, partial cds	--	--	--	--	--	--	--	--	--	--	--	--	--	--
Cluster-26776.0	432	PRD37596.1	fabR [Nephila clavipes]	CP017979	Escherichia coli str. K-12 substr. W3110 substrain ZK126 genome	--	--	Q7CPB8	HTH-type transcriptional repressor FabR OS=Salmonella typhimurium (strain LT2 / SGSC1412 / ATCC 700720) GN=fabR PE=3 SV=2	PF00440//PF00165//PF09339//PF02796	Bacterial regulatory proteins, tetR family//Bacterial regulatory helix-turn-helix proteins, AraC family//IclR helix-turn-helix domain//Helix-turn-helix domain of resolvase	GO:0006310//GO:0006355	DNA recombination//regulation of transcription, DNA-templated	GO:0000150//GO:0043565//GO:0003700//GO:0003677	recombinase activity//sequence-specific DNA binding//transcription factor activity, sequence-specific DNA binding//DNA binding	GO:0005667	transcription factor complex	--	--
Cluster-33085.41539	6802	XP_012942210.1	PREDICTED: endoplasmic reticulum metallopeptidase 1-like [Aplysia californica]	--	--	--	--	Q0VGW4	Endoplasmic reticulum metallopeptidase 1 OS=Xenopus laevis GN=ermp1 PE=2 SV=1	PF00323//PF04088//PF01546//PF00941	Mammalian defensin//Peroxin 13, N-terminal region//Peptidase family M20/M25/M40//FAD binding domain in molybdopterin dehydrogenase	GO:0055114//GO:0016560//GO:0008152//GO:0006952	oxidation-reduction process//protein import into peroxisome matrix, docking//metabolic process//defense response	GO:0016491//GO:0016787	oxidoreductase activity//hydrolase activity	GO:0016021//GO:0005777//GO:0005576	integral component of membrane//peroxisome//extracellular region	KOG2194	Aminopeptidases of the M20 family
Cluster-1212.0	415	--	--	CP017420	Delftia tsuruhatensis strain CM13, complete genome	--	--	--	--	PF03547	Membrane transport protein	GO:0055085	transmembrane transport	--	--	GO:0016021	integral component of membrane	--	--
Cluster-33085.34718	1103	--	--	LC027315	Haliotis diversicolor genomic DNA, BAC clone: 002_c15	--	--	--	--	--	--	--	--	--	--	--	--	--	--
Cluster-33085.34719	725	XP_002586172.1	hypothetical protein BRAFLDRAFT_109674 [Branchiostoma floridae]	LC027359	Haliotis diversicolor genomic DNA, BAC clone: 009_rep_c2378	--	--	--	--	--	--	--	--	--	--	--	--	--	--
Cluster-33085.14048	866	EKC22633.1	hypothetical protein CGI_10001850 [Crassostrea gigas]	--	--	--	--	--	--	--	--	--	--	--	--	--	--	--	--
Cluster-33085.14049	631	--	--	LC027339	Haliotis diversicolor genomic DNA, BAC clone: 006_rep_c2411	--	--	--	--	--	--	--	--	--	--	--	--	--	--
Cluster-33085.14046	523	--	--	GU995857	Haliotis discus hannai microsatellite CHh059 sequence	--	--	--	--	--	--	--	--	--	--	--	--	--	--
Cluster-33085.14047	838	--	--	--	--	--	--	--	--	--	--	--	--	--	--	--	--	--	--
Cluster-33085.14044	9167	XP_009048105.1	hypothetical protein LOTGIDRAFT_230729 [Lottia gigantea]	GU995857	Haliotis discus hannai microsatellite CHh059 sequence	--	--	Q8VHQ7	Synaptotagmin-like protein 4 OS=Rattus norvegicus GN=Sytl4 PE=1 SV=1	PF03275//PF00168//PF00926//PF02268//PF15985	UDP-galactopyranose mutase//C2 domain//3,4-dihydroxy-2-butanone 4-phosphate synthase//Transcription initiation factor IIA, gamma subunit, helical domain//KH domain	GO:0006367//GO:0009231	transcription initiation from RNA polymerase II promoter//riboflavin biosynthetic process	GO:0003723//GO:0005515//GO:0008767//GO:0008686	RNA binding//protein binding//UDP-galactopyranose mutase activity//3,4-dihydroxy-2-butanone-4-phosphate synthase activity	GO:0005672	transcription factor TFIIA complex	KOG1028	Ca2+-dependent phospholipid-binding protein Synaptotagmin, required for synaptic vesicle and secretory granule exocytosis
Cluster-33085.14045	601	--	--	--	--	--	--	--	--	--	--	--	--	--	--	--	--	--	--
Cluster-33085.14042	521	--	--	--	--	--	--	--	--	PF05699	hAT family C-terminal dimerisation region	--	--	GO:0046983	protein dimerization activity	--	--	--	--
Cluster-33085.14043	2368	--	--	--	--	--	--	--	--	--	--	--	--	--	--	--	--	--	--
Cluster-33085.14040	579	--	--	LC027359	Haliotis diversicolor genomic DNA, BAC clone: 009_rep_c2378	--	--	--	--	--	--	--	--	--	--	--	--	--	--
Cluster-33085.14041	305	--	--	--	--	--	--	--	--	PF01127	Succinate dehydrogenase/Fumarate reductase transmembrane subunit	--	--	GO:0016627	oxidoreductase activity, acting on the CH-CH group of donors	--	--	--	--
Cluster-1899.0	634	--	--	CP016228	Vibrio crassostreae 9CS106 chromosome 1, complete sequence	--	--	--	--	PF03284	Phenazine biosynthesis protein A/B	GO:0017000	antibiotic biosynthetic process	--	--	--	--	--	--
Cluster-33085.49748	1167	--	--	LC027339	Haliotis diversicolor genomic DNA, BAC clone: 006_rep_c2411	--	--	--	--	--	--	--	--	--	--	--	--	--	--
Cluster-17657.0	336	--	--	LT629793	Pseudomonas yamanorum strain LMG 27247 genome assembly, chromosome: I	--	--	--	--	--	--	--	--	--	--	--	--	--	--
Cluster-31053.0	1009	--	--	--	--	--	--	--	--	PF00672	HAMP domain	GO:0007165	signal transduction	GO:0004871	signal transducer activity	GO:0016021	integral component of membrane	--	--
Cluster-33085.49742	539	--	--	LC027342	Haliotis diversicolor genomic DNA, BAC clone: 006_rep_c2414	--	--	--	--	--	--	--	--	--	--	--	--	--	--
Cluster-33085.49741	419	--	--	LC027295	Haliotis diversicolor genomic DNA, BAC clone: 001_rep_c978	--	--	--	--	--	--	--	--	--	--	--	--	--	--
Cluster-33085.49740	697	--	--	HQ650257	Haliotis diversicolor clone Hdi329 microsatellite sequence	--	--	--	--	--	--	--	--	--	--	--	--	--	--
Cluster-33085.49747	4349	EKC31766.1	Fibropellin-1 [Crassostrea gigas]	LC027297	Haliotis diversicolor genomic DNA, BAC clone: 001_rep_c980	--	--	P10079	Fibropellin-1 OS=Strongylocentrotus purpuratus GN=EGF1 PE=1 SV=2	PF00008//PF11605//PF01079//PF07645//PF01414	EGF-like domain//Vacuolar protein sorting protein 36 Vps36//Hint module//Calcium-binding EGF domain//Delta serrate ligand	GO:0007154//GO:0006508	cell communication//proteolysis	GO:0005509//GO:0032266//GO:0005515//GO:0043130//GO:0008233	calcium ion binding//phosphatidylinositol-3-phosphate binding//protein binding//ubiquitin binding//peptidase activity	GO:0016020	membrane	--	--
Cluster-19843.0	741	XP_022836531.1	uncharacterized protein LOC111363894 [Spodoptera litura]	CP017420	Delftia tsuruhatensis strain CM13, complete genome	--	--	O50580	D-tagatose 3-epimerase OS=Pseudomonas cichorii PE=1 SV=1	--	--	--	--	--	--	--	--	--	--
Cluster-33085.49745	4913	XP_019640841.1	PREDICTED: protein KIAA0556-like isoform X5 [Branchiostoma belcheri]	AF302830	Haliotis rubra clone 2.20 microsatellite VNTR sequence	K22858	protein JBTS26	O60303	Uncharacterized protein KIAA0556 OS=Homo sapiens GN=KIAA0556 PE=1 SV=4	--	--	--	--	--	--	--	--	--	--
Cluster-33085.49744	306	--	--	--	--	--	--	--	--	--	--	--	--	--	--	--	--	--	--
Cluster-33085.7630	2204	ESO91971.1	hypothetical protein LOTGIDRAFT_178722 [Lottia gigantea]	XM_018565374	PREDICTED: Nanorana parkeri protein-L-isoaspartate(D-aspartate) O-methyltransferase-like (LOC108794345), mRNA	--	--	Q5F3N1	Protein-L-isoaspartate(D-aspartate) O-methyltransferase OS=Gallus gallus GN=PCMT1 PE=2 SV=3	PF05175//PF08241//PF01135//PF01596//PF01728//PF01209//PF08123	Methyltransferase small domain//Methyltransferase domain//Protein-L-isoaspartate(D-aspartate) O-methyltransferase (PCMT)//O-methyltransferase//FtsJ-like methyltransferase//ubiE/COQ5 methyltransferase family//Histone methylation protein DOT1	GO:0032259//GO:0046500//GO:0008152//GO:0006479//GO:0006554//GO:0006464	methylation//S-adenosylmethionine metabolic process//metabolic process//protein methylation//lysine catabolic process//cellular protein modification process	GO:0008171//GO:0004719//GO:0008168//GO:0018024	O-methyltransferase activity//protein-L-isoaspartate (D-aspartate) O-methyltransferase activity//methyltransferase activity//histone-lysine N-methyltransferase activity	--	--	KOG1661	Protein-L-isoaspartate(D-aspartate) O-methyltransferase
Cluster-33085.7631	550	KOF64849.1	hypothetical protein OCBIM_22020465mg, partial [Octopus bimaculoides]	--	--	--	--	--	--	PF13176	Tetratricopeptide repeat	--	--	GO:0005515	protein binding	--	--	--	--
Cluster-33085.7632	1871	--	--	--	--	--	--	--	--	PF04911	ATP synthase j chain	GO:0015992//GO:0015986	proton transport//ATP synthesis coupled proton transport	GO:0015078	hydrogen ion transmembrane transporter activity	GO:0045263	proton-transporting ATP synthase complex, coupling factor F(o)	--	--
Cluster-33085.7633	499	--	--	--	--	--	--	--	--	--	--	--	--	--	--	--	--	--	--
Cluster-33085.7634	2018	--	--	--	--	--	--	--	--	PF07975	TFIIH C1-like domain	GO:0006281	DNA repair	GO:0008270	zinc ion binding	--	--	--	--
Cluster-33085.7635	8961	XP_013095542.1	PREDICTED: F-BAR and double SH3 domains protein 2-like isoform X4 [Biomphalaria glabrata]	--	--	K20125	F-BAR and double SH3 domains protein	O94868	F-BAR and double SH3 domains protein 2 OS=Homo sapiens GN=FCHSD2 PE=1 SV=3	--	--	--	--	--	--	--	--	KOG3565	Cdc42-interacting protein CIP4
Cluster-33085.7636	2781	--	--	--	--	--	--	--	--	PF00531	Death domain	GO:0007165	signal transduction	GO:0005515	protein binding	--	--	--	--
Cluster-33085.7637	1053	--	--	--	--	--	--	--	--	--	--	--	--	--	--	--	--	--	--
Cluster-33085.7638	6238	XP_009058207.1	hypothetical protein LOTGIDRAFT_67883, partial [Lottia gigantea]	LC027342	Haliotis diversicolor genomic DNA, BAC clone: 006_rep_c2414	--	--	Q8JZL3	Thiamine-triphosphatase OS=Mus musculus GN=Thtpa PE=1 SV=3	--	--	--	--	--	--	--	--	--	--
Cluster-33085.7639	1405	--	--	--	--	--	--	--	--	--	--	--	--	--	--	--	--	--	--
Cluster-18472.0	678	ERL83710.1	hypothetical protein D910_00914 [Dendroctonus ponderosae]	CP013119	Alcaligenes faecalis strain ZD02, complete genome	--	--	Q6CZV5	Serine hydroxymethyltransferase 2 OS=Pectobacterium atrosepticum (strain SCRI 1043 / ATCC BAA-672) GN=glyA2 PE=3 SV=1	PF05722//PF00464	Ustilago B locus mating-type protein//Serine hydroxymethyltransferase	--	--	GO:0016740//GO:0003677	transferase activity//DNA binding	GO:0005634	nucleus	KOG2467	Glycine/serine hydroxymethyltransferase
Cluster-54419.0	4217	XP_001321441.1	ankyrin repeat protein [Trichomonas vaginalis G3]	--	--	--	--	B2RXR6	Serine/threonine-protein phosphatase 6 regulatory ankyrin repeat subunit B OS=Mus musculus GN=Ankrd44 PE=2 SV=1	PF04326//PF00910//PF00023//PF00004//PF02522//PF00437//PF03205//PF03266//PF03796//PF00931//PF13606//PF06481	Putative DNA-binding domain//RNA helicase//Ankyrin repeat//ATPase family associated with various cellular activities (AAA)//Aminoglycoside 3-N-acetyltransferase//Type II/IV secretion system protein//Molybdopterin guanine dinucleotide synthesis protein B//NTPase//DnaB-like helicase C terminal domain//NB-ARC domain//Ankyrin repeat//COX Aromatic Rich Motif	GO:0006260//GO:0055114//GO:0046677//GO:0022900//GO:0006118//GO:0042967//GO:0006810//GO:0006777	DNA replication//oxidation-reduction process//response to antibiotic//electron transport chain//obsolete electron transport//acyl-carrier-protein biosynthetic process//transport//Mo-molybdopterin cofactor biosynthetic process	GO:0003723//GO:0005515//GO:0005525//GO:0005524//GO:0003724//GO:0003678//GO:0046353//GO:0008827//GO:0043531//GO:0098519	RNA binding//protein binding//GTP binding//ATP binding//RNA helicase activity//DNA helicase activity//aminoglycoside 3-N-acetyltransferase activity//cytochrome o ubiquinol oxidase activity//ADP binding//nucleotide phosphatase activity, acting on free nucleotides	GO:0016021//GO:0009319//GO:0005657	integral component of membrane//cytochrome o ubiquinol oxidase complex//replication fork	--	--
Cluster-865.0	340	XP_018013002.1	PREDICTED: heme A synthase-like [Hyalella azteca]	CP015876	Pseudomonas putida SJTE-1, complete genome	--	--	--	--	PF02628//PF08926	Cytochrome oxidase assembly protein//Domain of unknown function (DUF1908)	GO:0006784//GO:0055114//GO:0006468//GO:0009069//GO:0016310	heme a biosynthetic process//oxidation-reduction process//protein phosphorylation//serine family amino acid metabolic process//phosphorylation	GO:0004674//GO:0000287//GO:0005524//GO:0016627	protein serine/threonine kinase activity//magnesium ion binding//ATP binding//oxidoreductase activity, acting on the CH-CH group of donors	GO:0016021	integral component of membrane	--	--
Cluster-12711.0	418	--	--	CP002622	Pseudomonas stutzeri DSM 4166, complete genome	--	--	--	--	--	--	--	--	--	--	--	--	--	--
Cluster-42995.0	484	--	--	CP013119	Alcaligenes faecalis strain ZD02, complete genome	--	--	--	--	PF07690	Major Facilitator Superfamily	GO:0055085	transmembrane transport	--	--	GO:0016021	integral component of membrane	--	--
Cluster-4723.0	426	--	--	--	--	--	--	--	--	--	--	--	--	--	--	--	--	--	--
Cluster-19188.0	403	PRD25265.1	pbuA [Nephila clavipes]	CP013119	Alcaligenes faecalis strain ZD02, complete genome	--	--	Q08017	Ferric-pseudobactin M114 receptor PbuA OS=Pseudomonas sp. (strain M114) GN=pbuA PE=3 SV=1	PF03852//PF07660	DNA mismatch endonuclease Vsr//Secretin and TonB N terminus short domain	GO:0006298	mismatch repair	GO:0004519	endonuclease activity	GO:0019867	outer membrane	--	--
Cluster-11116.0	406	CDW59887.1	SDF domain containing protein [Trichuris trichiura]	CP016350	Vibrio natriegens strain CCUG 16373 chromosome 2, complete sequence	--	--	Q87FP8	Serine/threonine transporter SstT OS=Vibrio parahaemolyticus serotype O3:K6 (strain RIMD 2210633) GN=sstT PE=3 SV=1	PF00375	Sodium:dicarboxylate symporter family	GO:0006820//GO:0006835//GO:0006812	anion transport//dicarboxylic acid transport//cation transport	GO:0017153	sodium:dicarboxylate symporter activity	GO:0016020	membrane	--	--
Cluster-31289.0	1300	PRD38932.1	trxB [Nephila clavipes]	CP002986	Stenotrophomonas maltophilia JV3, complete genome	--	--	Q9KSS4	Thioredoxin reductase OS=Vibrio cholerae serotype O1 (strain ATCC 39315 / El Tor Inaba N16961) GN=trxB PE=3 SV=1	PF01266//PF13241//PF00070//PF00743//PF12831//PF07992//PF01134	FAD dependent oxidoreductase//Putative NAD(P)-binding//Pyridine nucleotide-disulphide oxidoreductase//Flavin-binding monooxygenase-like//FAD dependent oxidoreductase//Pyridine nucleotide-disulphide oxidoreductase//Glucose inhibited division protein A	GO:0006779//GO:0055114//GO:0019354//GO:0008033	porphyrin-containing compound biosynthetic process//oxidation-reduction process//siroheme biosynthetic process//tRNA processing	GO:0016491//GO:0004499//GO:0050660//GO:0043115//GO:0050661	oxidoreductase activity//N,N-dimethylaniline monooxygenase activity//flavin adenine dinucleotide binding//precorrin-2 dehydrogenase activity//NADP binding	--	--	KOG0404	Thioredoxin reductase
Cluster-49904.0	377	--	--	--	--	--	--	--	--	--	--	--	--	--	--	--	--	--	--
Cluster-924.0	313	XP_018028484.1	PREDICTED: histidine ammonia-lyase-like [Hyalella azteca]	CP016228	Vibrio crassostreae 9CS106 chromosome 1, complete sequence	--	--	--	--	--	--	--	--	--	--	--	--	--	--
Cluster-29682.0	488	PAV67070.1	hypothetical protein WR25_14765 [Diploscapter pachys]	--	--	--	--	--	--	--	--	--	--	--	--	--	--	--	--
Cluster-65725.0	312	--	--	--	--	--	--	--	--	--	--	--	--	--	--	--	--	--	--
Cluster-35053.0	578	PAV74356.1	hypothetical protein WR25_08082 [Diploscapter pachys]	LT608330	Pseudomonas aeruginosa isolate PA14Or_reads genome assembly, chromosome: PA14OR	--	--	I1WVY3	tRNA nuclease CdiA-2 OS=Burkholderia pseudomallei (strain 1026b) GN=cdiA2 PE=1 SV=1	--	--	--	--	--	--	--	--	--	--
Cluster-6497.0	421	--	--	--	--	--	--	--	--	PF07690	Major Facilitator Superfamily	GO:0055085	transmembrane transport	--	--	GO:0016021	integral component of membrane	--	--
Cluster-31308.0	473	XP_018012113.1	PREDICTED: ribosomal RNA large subunit methyltransferase H-like [Hyalella azteca]	CP011319	Janthinobacterium sp. 1_2014MBL_MicDiv, complete genome	--	--	A4G2M2	Ribosomal RNA large subunit methyltransferase H OS=Herminiimonas arsenicoxydans GN=rlmH PE=3 SV=1	PF02590	Predicted SPOUT methyltransferase	GO:0006364	rRNA processing	GO:0008168	methyltransferase activity	GO:0005737	cytoplasm	--	--
Cluster-33085.1287	623	--	--	--	--	--	--	--	--	PF08782	c-SKI Smad4 binding domain	--	--	GO:0046332	SMAD binding	--	--	--	--
Cluster-33085.1286	3030	XP_020609206.1	uncharacterized protein LOC110047805 [Orbicella faveolata]	--	--	--	--	P06762	Heme oxygenase 1 OS=Rattus norvegicus GN=Hmox1 PE=1 SV=1	PF03661//PF01126	Uncharacterised protein family (UPF0121)//Heme oxygenase	GO:0055114//GO:0015994//GO:0006788	oxidation-reduction process//chlorophyll metabolic process//heme oxidation	GO:0004392	heme oxygenase (decyclizing) activity	GO:0016021	integral component of membrane	--	--
Cluster-8715.0	338	PRD36781.1	Urea amidolyase [Nephila clavipes]	--	--	--	--	Q7WY77	KipI antagonist OS=Bacillus subtilis (strain 168) GN=kipA PE=2 SV=2	--	--	--	--	--	--	--	--	--	--
Cluster-15885.0	448	--	--	CP017420	Delftia tsuruhatensis strain CM13, complete genome	--	--	--	--	--	--	--	--	--	--	--	--	--	--
Cluster-33085.1283	405	--	--	LC027336	Haliotis diversicolor genomic DNA, BAC clone: 005_rep_c27301	--	--	--	--	--	--	--	--	--	--	--	--	--	--
Cluster-33085.1282	674	--	--	--	--	--	--	--	--	--	--	--	--	--	--	--	--	--	--
Cluster-33085.1281	1450	--	--	LC027341	Haliotis diversicolor genomic DNA, BAC clone: 006_rep_c2413	--	--	--	--	--	--	--	--	--	--	--	--	--	--
Cluster-33085.1280	1159	--	--	KT336367	Haliotis discus discus signal transducer and activator of transcription 5 (STAT5) gene, complete cds	--	--	--	--	--	--	--	--	--	--	--	--	--	--
Cluster-20514.0	395	AAL16724.1	putative transposase [Anopheles gambiae]	--	--	--	--	--	--	--	--	--	--	--	--	--	--	--	--
Cluster-67187.0	570	--	--	--	--	--	--	--	--	--	--	--	--	--	--	--	--	--	--
Cluster-33085.1289	3571	--	--	LC027303	Haliotis diversicolor genomic DNA, BAC clone: 002_c3	--	--	--	--	PF01805	Surp module	GO:0006396	RNA processing	GO:0003723	RNA binding	--	--	--	--
Cluster-33085.1288	369	XP_021347272.1	melanoma inhibitory activity protein 3-like [Mizuhopecten yessoensis]	--	--	--	--	--	--	PF01721//PF01176//PF00041	Class II bacteriocin//Translation initiation factor 1A / IF-1//Fibronectin type III domain	GO:0006446//GO:0042742//GO:0006413	regulation of translational initiation//defense response to bacterium//translational initiation	GO:0003723//GO:0005515//GO:0003743	RNA binding//protein binding//translation initiation factor activity	GO:0005576//GO:0005840	extracellular region//ribosome	--	--
Cluster-16394.0	589	PRD39449.1	yceD [Nephila clavipes]	CP000606	Shewanella loihica PV-4, complete genome	--	--	P0AB28	Uncharacterized protein YceD OS=Escherichia coli (strain K12) GN=yceD PE=4 SV=1	--	--	--	--	--	--	--	--	--	--
Cluster-19936.0	431	--	--	CP013119	Alcaligenes faecalis strain ZD02, complete genome	--	--	--	--	--	--	--	--	--	--	--	--	--	--
Cluster-62900.0	548	--	--	--	--	--	--	--	--	PF02831	gpW	GO:0019058	viral life cycle	--	--	--	--	--	--
Cluster-69019.0	781	--	--	EU135914	Haliotis midae clone C12 cellulase-like mRNA, partial sequence	--	--	--	--	--	--	--	--	--	--	--	--	--	--
Cluster-44556.0	1466	PRD19729.1	sodA, partial [Nephila clavipes]	CP013119	Alcaligenes faecalis strain ZD02, complete genome	--	--	P77929	Superoxide dismutase [Mn] OS=Pseudomonas putida GN=sodA PE=3 SV=1	PF13176//PF00515//PF13414	Tetratricopeptide repeat//Tetratricopeptide repeat//TPR repeat	--	--	GO:0005515	protein binding	--	--	KOG0876	Manganese superoxide dismutase
Cluster-51641.0	473	--	--	--	--	--	--	--	--	--	--	--	--	--	--	--	--	--	--
Cluster-4618.0	427	PRD38441.1	gmr [Nephila clavipes]	CP011854	Pseudomonas stutzeri strain SLG510A3-8, complete genome	--	--	P55552	Uncharacterized protein y4lL OS=Rhizobium sp. (strain NGR234) GN=NGR_a02630 PE=3 SV=1	--	--	--	--	--	--	--	--	--	--
Cluster-61817.0	615	--	--	FJ607739	Haliotis diversicolor microsatellite HUHD57 sequence	--	--	--	--	--	--	--	--	--	--	--	--	--	--
Cluster-15386.0	427	XP_017303168.1	PREDICTED: stringent starvation protein A-like [Diaphorina citri]	CP012640	Massilia sp. WG5, complete genome	--	--	O31216	Cytochrome c1 OS=Allochromatium vinosum (strain ATCC 17899 / DSM 180 / NBRC 103801 / NCIMB 10441 / D) GN=petC PE=3 SV=1	PF02798//PF02167//PF13417//PF00462//PF13409	Glutathione S-transferase, N-terminal domain//Cytochrome C1 family//Glutathione S-transferase, N-terminal domain//Glutaredoxin//Glutathione S-transferase, N-terminal domain	GO:0045454//GO:0006118	cell redox homeostasis//obsolete electron transport	GO:0020037//GO:0009055//GO:0005515//GO:0015035	heme binding//electron carrier activity//protein binding//protein disulfide oxidoreductase activity	--	--	--	--
Cluster-44311.0	590	EAA20245.1	hypothetical protein, partial [Plasmodium yoelii yoelii]	CP011319	Janthinobacterium sp. 1_2014MBL_MicDiv, complete genome	--	--	--	--	--	--	--	--	--	--	--	--	--	--
Cluster-34038.0	423	XP_023295844.1	uncharacterized protein LOC111678659 [Lucilia cuprina]	CP017979	Escherichia coli str. K-12 substr. W3110 substrain ZK126 genome	--	--	P39177	Universal stress protein G OS=Escherichia coli (strain K12) GN=uspG PE=1 SV=2	PF00582//PF02742//PF08369	Universal stress protein family//Iron dependent repressor, metal binding and dimerisation domain//Proto-chlorophyllide reductase 57 kD subunit	GO:0015979//GO:0006950//GO:0055114//GO:0015995	photosynthesis//response to stress//oxidation-reduction process//chlorophyll biosynthetic process	GO:0016491//GO:0046914//GO:0046983	oxidoreductase activity//transition metal ion binding//protein dimerization activity	--	--	--	--
Cluster-44609.0	446	XP_018011793.1	PREDICTED: aminopeptidase N-like [Hyalella azteca]	CP011319	Janthinobacterium sp. 1_2014MBL_MicDiv, complete genome	--	--	Q8H0S9	Puromycin-sensitive aminopeptidase OS=Arabidopsis thaliana GN=MPA1 PE=2 SV=1	--	--	--	--	--	--	--	--	--	--
Cluster-33085.39290	2126	XP_009048626.1	hypothetical protein LOTGIDRAFT_157712 [Lottia gigantea]	--	--	--	--	Q60445	Coatomer subunit epsilon OS=Cricetulus griseus GN=COPE PE=2 SV=2	PF07721//PF13174//PF13374//PF13181//PF13414//PF13176//PF00515	Tetratricopeptide repeat//Tetratricopeptide repeat//Tetratricopeptide repeat//Tetratricopeptide repeat//TPR repeat//Tetratricopeptide repeat//Tetratricopeptide repeat	--	--	GO:0005515//GO:0042802	protein binding//identical protein binding	--	--	KOG3081	Vesicle coat complex COPI, epsilon subunit
Cluster-76714.0	1173	--	--	--	--	--	--	--	--	--	--	--	--	--	--	--	--	--	--
Cluster-33085.35443	372	--	--	LC027358	Haliotis diversicolor genomic DNA, BAC clone: 009_rep_c2377	--	--	--	--	--	--	--	--	--	--	--	--	--	--
Cluster-33085.35442	6674	ESO94292.1	hypothetical protein LOTGIDRAFT_118845 [Lottia gigantea]	XM_008403174	PREDICTED: Poecilia reticulata aspartyl-tRNA synthetase (dars), mRNA	--	--	P14868	Aspartate--tRNA ligase, cytoplasmic OS=Homo sapiens GN=DARS PE=1 SV=2	PF14724//PF10778//PF00096//PF01336//PF13465//PF00152//PF00893	Mitochondrial-associated sphingomyelin phosphodiesterase//Halocarboxylic acid dehydrogenase DehI//Zinc finger, C2H2 type//OB-fold nucleic acid binding domain//Zinc-finger double domain//tRNA synthetases class II (D, K and N)//Small Multidrug Resistance protein	GO:0006418//GO:0006687	tRNA aminoacylation for protein translation//glycosphingolipid metabolic process	GO:0050290//GO:0003676//GO:0019120//GO:0004812//GO:0000166//GO:0005524//GO:0046872	sphingomyelin phosphodiesterase D activity//nucleic acid binding//hydrolase activity, acting on acid halide bonds, in C-halide compounds//aminoacyl-tRNA ligase activity//nucleotide binding//ATP binding//metal ion binding	GO:0016021	integral component of membrane	KOG0556	Aspartyl-tRNA synthetase
Cluster-33085.35441	389	--	--	KT336367	Haliotis discus discus signal transducer and activator of transcription 5 (STAT5) gene, complete cds	--	--	--	--	--	--	--	--	--	--	--	--	--	--
Cluster-33085.35440	4399	OWF52585.1	E3 ubiquitin-protein ligase LRSAM1 [Mizuhopecten yessoensis]	FJ607739	Haliotis diversicolor microsatellite HUHD57 sequence	--	--	Q6UWE0	E3 ubiquitin-protein ligase LRSAM1 OS=Homo sapiens GN=LRSAM1 PE=1 SV=1	PF07647//PF00536//PF14634	SAM domain (Sterile alpha motif)//SAM domain (Sterile alpha motif)//zinc-RING finger domain	--	--	GO:0008270//GO:0005515	zinc ion binding//protein binding	--	--	KOG0619	FOG: Leucine rich repeat
Cluster-33085.35447	3212	XP_011452139.1	PREDICTED: tigger transposable element-derived protein 4-like [Crassostrea gigas]	LC027342	Haliotis diversicolor genomic DNA, BAC clone: 006_rep_c2414	--	--	Q8IY51	Tigger transposable element-derived protein 4 OS=Homo sapiens GN=TIGD4 PE=2 SV=2	PF15202//PF01527//PF02796//PF05225//PF08281//PF04218	Adipogenin//Transposase//Helix-turn-helix domain of resolvase//helix-turn-helix, Psq domain//Sigma-70, region 4//CENP-B N-terminal DNA-binding domain	GO:0045444//GO:0006313//GO:0006310//GO:0006355//GO:0006352	fat cell differentiation//transposition, DNA-mediated//DNA recombination//regulation of transcription, DNA-templated//DNA-templated transcription, initiation	GO:0003677//GO:0003700//GO:0004803//GO:0016987//GO:0000150	DNA binding//transcription factor activity, sequence-specific DNA binding//transposase activity//sigma factor activity//recombinase activity	GO:0005667	transcription factor complex	KOG3105	DNA-binding centromere protein B (CENP-B)
Cluster-11366.0	461	--	--	CP015876	Pseudomonas putida SJTE-1, complete genome	--	--	--	--	--	--	--	--	--	--	--	--	--	--
Cluster-33085.35445	329	KRX52532.1	Polyubiquitin-A [Trichinella sp. T9]	XM_018557637	PREDICTED: Nanorana parkeri polyubiquitin-C (LOC108787937), mRNA	--	--	Q63429	Polyubiquitin-C OS=Rattus norvegicus GN=Ubc PE=1 SV=1	PF00240//PF14560	Ubiquitin family//Ubiquitin-like domain	--	--	GO:0005515	protein binding	--	--	KOG0001	Ubiquitin and ubiquitin-like proteins
Cluster-33085.35444	379	--	--	DQ785762	Haliotis midae clone HmRS102D microsatellite sequence	--	--	--	--	--	--	--	--	--	--	--	--	--	--
Cluster-33085.35449	5464	XP_005108696.1	PREDICTED: rab-like protein 3 isoform X2 [Aplysia californica]	FJ607739	Haliotis diversicolor microsatellite HUHD57 sequence	--	--	Q32LJ6	Rab-like protein 3 OS=Bos taurus GN=RABL3 PE=2 SV=2	PF00220//PF01284	Neurohypophysial hormones, N-terminal Domain//Membrane-associating domain	GO:0007218	neuropeptide signaling pathway	GO:0005185	neurohypophyseal hormone activity	GO:0016020//GO:0005576	membrane//extracellular region	--	--
Cluster-33085.35448	496	--	--	LC027342	Haliotis diversicolor genomic DNA, BAC clone: 006_rep_c2414	--	--	--	--	--	--	--	--	--	--	--	--	--	--
Cluster-15383.0	438	PRD25940.1	topA [Nephila clavipes]	CP010350	Acinetobacter johnsonii XBB1, complete genome	--	--	P06612	DNA topoisomerase 1 OS=Escherichia coli (strain K12) GN=topA PE=1 SV=2	--	--	--	--	--	--	--	--	--	--
Cluster-77248.1	1045	--	--	--	--	--	--	--	--	--	--	--	--	--	--	--	--	--	--
Cluster-49476.0	446	--	--	--	--	--	--	--	--	--	--	--	--	--	--	--	--	--	--
Cluster-6181.0	591	PRD25058.1	fusA2 [Nephila clavipes]	CP013187	Pseudoalteromonas phenolica strain KCTC 12086 chromosome I, complete sequence	--	--	Q5E7H2	Elongation factor G 2 OS=Vibrio fischeri (strain ATCC 700601 / ES114) GN=fusA2 PE=3 SV=1	--	--	--	--	--	--	--	--	KOG0465	Mitochondrial elongation factor
Cluster-52057.0	559	--	--	--	--	--	--	--	--	PF08108	Halocidin family	GO:0042742	defense response to bacterium	--	--	--	--	--	--
Cluster-58790.0	392	--	--	LC027358	Haliotis diversicolor genomic DNA, BAC clone: 009_rep_c2377	--	--	--	--	--	--	--	--	--	--	--	--	--	--
Cluster-44835.0	367	PRD24923.1	rpsO [Nephila clavipes]	CP011319	Janthinobacterium sp. 1_2014MBL_MicDiv, complete genome	--	--	A4G648	30S ribosomal protein S15 OS=Herminiimonas arsenicoxydans GN=rpsO PE=3 SV=1	PF00312	Ribosomal protein S15	GO:0006412//GO:0042254	translation//ribosome biogenesis	GO:0003735	structural constituent of ribosome	GO:0005840//GO:0005622	ribosome//intracellular	KOG2815	Mitochondrial/choloroplast ribosomal protein S15
Cluster-50647.0	515	XP_021340013.1	LOW QUALITY PROTEIN: leucine-rich repeat extensin-like protein 1, partial [Mizuhopecten yessoensis]	--	--	--	--	--	--	PF03784	Cyclotide family	GO:0006952	defense response	--	--	--	--	--	--
Cluster-7444.0	577	--	--	CP000606	Shewanella loihica PV-4, complete genome	--	--	--	--	PF13291//PF01842	ACT domain//ACT domain	GO:0008152	metabolic process	GO:0016597	amino acid binding	--	--	--	--
Cluster-69500.0	734	--	--	LC027294	Haliotis diversicolor genomic DNA, BAC clone: 001_rep_c977	--	--	--	--	--	--	--	--	--	--	--	--	--	--
Cluster-33085.10433	3336	XP_021693544.1	uncharacterized protein LOC110674127 [Aedes aegypti]	--	--	--	--	Q9VCA8	Ankyrin repeat and KH domain-containing protein mask OS=Drosophila melanogaster GN=mask PE=1 SV=2	PF13606//PF03838//PF00023//PF00688	Ankyrin repeat//Recombination protein U//Ankyrin repeat//TGF-beta propeptide	GO:0008283//GO:0006281//GO:0006310//GO:0007165//GO:0040007	cell proliferation//DNA repair//DNA recombination//signal transduction//growth	GO:0005515//GO:0008083	protein binding//growth factor activity	GO:0005737	cytoplasm	--	--
Cluster-33085.10432	355	--	--	FJ607698	Haliotis diversicolor microsatellite HUHD16 sequence	--	--	--	--	--	--	--	--	--	--	--	--	--	--
Cluster-33085.10431	535	--	--	--	--	--	--	--	--	--	--	--	--	--	--	--	--	--	--
Cluster-33085.10430	4857	XP_019921336.1	PREDICTED: TBC1 domain family member 31 [Crassostrea gigas]	XM_007431013	PREDICTED: Python bivittatus TBC1 domain family member 31 (TBC1D31), transcript variant X3, mRNA	--	--	Q6DEY8	TBC1 domain family member 31 OS=Xenopus tropicalis GN=tbc1d31 PE=2 SV=1	PF01527//PF00400//PF05856	Transposase//WD domain, G-beta repeat//ARP2/3 complex 20 kDa subunit (ARPC4)	GO:0030041//GO:0006313//GO:0034314	actin filament polymerization//transposition, DNA-mediated//Arp2/3 complex-mediated actin nucleation	GO:0005515//GO:0004803//GO:0003677	protein binding//transposase activity//DNA binding	GO:0005885//GO:0015629	Arp2/3 protein complex//actin cytoskeleton	--	--
Cluster-33085.10437	2092	--	--	--	--	--	--	--	--	--	--	--	--	--	--	--	--	--	--
Cluster-33085.10436	5051	XP_011427847.1	PREDICTED: enoyl-CoA delta isomerase 2, mitochondrial isoform X2 [Crassostrea gigas]	LC027315	Haliotis diversicolor genomic DNA, BAC clone: 002_c15	K13239	Delta3-Delta2-enoyl-CoA isomerase	Q9WUR2	Enoyl-CoA delta isomerase 2, mitochondrial OS=Mus musculus GN=Eci2 PE=1 SV=2	PF00887	Acyl CoA binding protein	--	--	GO:0000062	fatty-acyl-CoA binding	--	--	KOG0817	Acyl-CoA-binding protein
Cluster-33085.10435	521	--	--	--	--	--	--	--	--	--	--	--	--	--	--	--	--	--	--
Cluster-33085.10434	332	--	--	--	--	--	--	--	--	--	--	--	--	--	--	--	--	--	--
Cluster-78708.0	450	--	--	--	--	--	--	--	--	--	--	--	--	--	--	--	--	--	--
Cluster-33085.10439	3046	XP_009057101.1	hypothetical protein LOTGIDRAFT_233221 [Lottia gigantea]	--	--	K00844	hexokinase	P19367	Hexokinase-1 OS=Homo sapiens GN=HK1 PE=1 SV=3	PF00349//PF03727//PF03854	Hexokinase//Hexokinase//P-11 zinc finger	GO:0005975	carbohydrate metabolic process	GO:0005524//GO:0008270//GO:0016773//GO:0003723	ATP binding//zinc ion binding//phosphotransferase activity, alcohol group as acceptor//RNA binding	--	--	KOG1369	Hexokinase
Cluster-33085.10438	1663	XP_009064258.1	hypothetical protein LOTGIDRAFT_221596 [Lottia gigantea]	--	--	--	--	Q91WU5	Arsenite methyltransferase OS=Mus musculus GN=As3mt PE=2 SV=2	PF01269//PF01189//PF01209//PF01728//PF01135//PF08241//PF05175//PF02390//PF05148	Fibrillarin//16S rRNA methyltransferase RsmF//ubiE/COQ5 methyltransferase family//FtsJ-like methyltransferase//Protein-L-isoaspartate(D-aspartate) O-methyltransferase (PCMT)//Methyltransferase domain//Methyltransferase small domain//Putative methyltransferase//Hypothetical methyltransferase	GO:0006479//GO:0009451//GO:0006400//GO:0006364//GO:0006464//GO:0008033//GO:0032259//GO:0046500//GO:0008152	protein methylation//RNA modification//tRNA modification//rRNA processing//cellular protein modification process//tRNA processing//methylation//S-adenosylmethionine metabolic process//metabolic process	GO:0008168//GO:0003723//GO:0008176//GO:0004719	methyltransferase activity//RNA binding//tRNA (guanine-N7-)-methyltransferase activity//protein-L-isoaspartate (D-aspartate) O-methyltransferase activity	--	--	--	--
Cluster-15723.0	456	XP_018022537.1	PREDICTED: uncharacterized protein YhcK-like [Hyalella azteca]	CP017420	Delftia tsuruhatensis strain CM13, complete genome	--	--	B8GZM2	Response regulator PleD OS=Caulobacter crescentus (strain NA1000 / CB15N) GN=pleD PE=1 SV=1	--	--	--	--	--	--	--	--	--	--
Cluster-33085.70668	525	--	--	--	--	--	--	--	--	--	--	--	--	--	--	--	--	--	--
Cluster-64605.0	1746	--	--	EF512274	Haliotis midae microsatellite HmNR281P sequence	--	--	--	--	--	--	--	--	--	--	--	--	--	--
Cluster-33085.9652	692	--	--	LC027332	Haliotis diversicolor genomic DNA, BAC clone: 004_rep_c861	--	--	--	--	--	--	--	--	--	--	--	--	--	--
Cluster-76049.0	554	--	--	--	--	--	--	--	--	--	--	--	--	--	--	--	--	--	--
Cluster-69042.0	371	--	--	--	--	--	--	--	--	--	--	--	--	--	--	--	--	--	--
Cluster-32425.0	466	--	--	CP017420	Delftia tsuruhatensis strain CM13, complete genome	--	--	Q87ZG4	Non-homologous end joining protein Ku OS=Pseudomonas syringae pv. tomato (strain DC3000) GN=ku PE=3 SV=1	--	--	--	--	--	--	--	--	--	--
Cluster-25131.0	401	XP_017017112.1	PREDICTED: ATP-dependent DNA helicase RecQ-like [Drosophila kikkawai]	CP013119	Alcaligenes faecalis strain ZD02, complete genome	--	--	P15043	ATP-dependent DNA helicase RecQ OS=Escherichia coli (strain K12) GN=recQ PE=1 SV=5	PF09382//PF00570	RQC domain//HRDC domain	GO:0006260//GO:0006281	DNA replication//DNA repair	GO:0003676//GO:0043140	nucleic acid binding//ATP-dependent 3'-5' DNA helicase activity	GO:0005622//GO:0005657	intracellular//replication fork	--	--
Cluster-33085.44851	710	--	--	--	--	--	--	--	--	--	--	--	--	--	--	--	--	--	--
Cluster-33085.11524	445	--	--	--	--	--	--	--	--	--	--	--	--	--	--	--	--	--	--
Cluster-33085.11525	403	--	--	HQ650445	Haliotis diversicolor clone Hdi3-168 microsatellite sequence	--	--	--	--	--	--	--	--	--	--	--	--	--	--
Cluster-33085.11522	706	--	--	--	--	--	--	--	--	--	--	--	--	--	--	--	--	--	--
Cluster-33085.11523	667	--	--	--	--	--	--	--	--	--	--	--	--	--	--	--	--	--	--
Cluster-33085.11520	939	--	--	LC027335	Haliotis diversicolor genomic DNA, BAC clone: 004_rep_c864	--	--	--	--	PF03145	Seven in absentia protein family	GO:0007275//GO:0006511	multicellular organismal development//ubiquitin-dependent protein catabolic process	--	--	GO:0005634	nucleus	--	--
Cluster-14060.0	343	PRD18699.1	folC, partial [Nephila clavipes]	CP016603	Comamonas aquatica strain CJG genome	--	--	P08192	Bifunctional protein FolC OS=Escherichia coli (strain K12) GN=folC PE=1 SV=2	PF08245	Mur ligase middle domain	GO:0009058	biosynthetic process	GO:0005524	ATP binding	--	--	KOG2525	Folylpolyglutamate synthase
Cluster-33085.44858	1004	--	--	LC027358	Haliotis diversicolor genomic DNA, BAC clone: 009_rep_c2377	--	--	--	--	--	--	--	--	--	--	--	--	--	--
Cluster-33085.44859	1027	--	--	LC027358	Haliotis diversicolor genomic DNA, BAC clone: 009_rep_c2377	--	--	--	--	--	--	--	--	--	--	--	--	--	--
Cluster-43702.0	618	PRD38550.1	coq7 [Nephila clavipes]	CP013119	Alcaligenes faecalis strain ZD02, complete genome	--	--	A2RPN0	2-nonaprenyl-3-methyl-6-methoxy-1,4-benzoquinol hydroxylase OS=Herbaspirillum seropedicae GN=coq7 PE=3 SV=1	PF03232	Ubiquinone biosynthesis protein COQ7	GO:0006744//GO:0055114	ubiquinone biosynthetic process//oxidation-reduction process	--	--	--	--	--	--
Cluster-33085.11528	608	--	--	--	--	--	--	--	--	--	--	--	--	--	--	--	--	--	--
Cluster-33085.11529	1388	XP_013088078.1	PREDICTED: histidine-rich glycoprotein-like, partial [Biomphalaria glabrata]	--	--	--	--	--	--	PF05211	Neuraminyllactose-binding hemagglutinin precursor (NLBH)	--	--	--	--	GO:0009279	cell outer membrane	--	--
Cluster-33085.18600	3416	XP_021350160.1	coiled-coil domain-containing protein 102A-like isoform X2 [Mizuhopecten yessoensis]	XM_019097373	PREDICTED: Cyprinus carpio coiled-coil domain-containing protein 102A-like (LOC109082507), mRNA	--	--	Q6NZW0	Coiled-coil domain-containing protein 102A OS=Danio rerio GN=ccdc102a PE=2 SV=1	PF00038//PF15898//PF00769//PF01576//PF04111	Intermediate filament protein//cGMP-dependent protein kinase interacting domain//Ezrin/radixin/moesin family//Myosin tail//Autophagy protein Apg6	GO:0006914	autophagy	GO:0019901//GO:0005198//GO:0008092//GO:0003774	protein kinase binding//structural molecule activity//cytoskeletal protein binding//motor activity	GO:0005882//GO:0005737//GO:0016459//GO:0019898	intermediate filament//cytoplasm//myosin complex//extrinsic component of membrane	--	--
Cluster-33085.18601	522	--	--	--	--	--	--	--	--	--	--	--	--	--	--	--	--	--	--
Cluster-33085.18602	1972	--	--	--	--	--	--	--	--	--	--	--	--	--	--	--	--	--	--
Cluster-33085.18603	542	--	--	LC027358	Haliotis diversicolor genomic DNA, BAC clone: 009_rep_c2377	--	--	--	--	--	--	--	--	--	--	--	--	--	--
Cluster-33085.18604	727	--	--	--	--	--	--	Q9NP71	Carbohydrate-responsive element-binding protein OS=Homo sapiens GN=MLXIPL PE=1 SV=1	--	--	--	--	--	--	--	--	--	--
Cluster-33085.18605	1365	--	--	--	--	--	--	--	--	--	--	--	--	--	--	--	--	--	--
Cluster-33085.18606	1179	--	--	LC027339	Haliotis diversicolor genomic DNA, BAC clone: 006_rep_c2411	--	--	--	--	--	--	--	--	--	--	--	--	--	--
Cluster-33085.18607	774	--	--	--	--	--	--	--	--	--	--	--	--	--	--	--	--	--	--
Cluster-33085.18608	1148	--	--	KP982895	Haliotis discus discus C1q domain containing protein 1 gene, complete cds	--	--	--	--	--	--	--	--	--	--	--	--	--	--
Cluster-33085.18609	2571	--	--	--	--	--	--	--	--	PF07088	GvpD gas vesicle protein	--	--	GO:0005524	ATP binding	--	--	--	--
Cluster-2308.0	397	--	--	CP016228	Vibrio crassostreae 9CS106 chromosome 1, complete sequence	--	--	O05260	Na(+)/H(+) antiporter subunit C OS=Bacillus subtilis (strain 168) GN=mrpC PE=1 SV=2	PF06305//PF00420	Protein of unknown function (DUF1049)//NADH-ubiquinone/plastoquinone oxidoreductase chain 4L	GO:0042773//GO:0055114	ATP synthesis coupled electron transport//oxidation-reduction process	GO:0016651	oxidoreductase activity, acting on NAD(P)H	GO:0005887	integral component of plasma membrane	--	--
Cluster-19867.0	520	PAV92802.1	hypothetical protein WR25_12667 [Diploscapter pachys]	CP012640	Massilia sp. WG5, complete genome	--	--	--	--	--	--	--	--	--	--	--	--	--	--
Cluster-13544.0	1287	XP_011567474.1	PREDICTED: uncharacterized protein LOC105397160 [Plutella xylostella]	CP016228	Vibrio crassostreae 9CS106 chromosome 1, complete sequence	--	--	Q8X4V6	Uncharacterized transporter YgaY OS=Escherichia coli O157:H7 GN=ygaY PE=3 SV=1	PF00083//PF07690//PF03137	Sugar (and other) transporter//Major Facilitator Superfamily//Organic Anion Transporter Polypeptide (OATP) family	GO:0006810//GO:0055085	transport//transmembrane transport	GO:0005215//GO:0022857	transporter activity//transmembrane transporter activity	GO:0016021//GO:0016020	integral component of membrane//membrane	--	--
Cluster-33085.53349	761	--	--	--	--	--	--	--	--	--	--	--	--	--	--	--	--	--	--
Cluster-33085.56804	1160	--	--	--	--	--	--	--	--	--	--	--	--	--	--	--	--	--	--
Cluster-33085.15698	2472	XP_009044507.1	hypothetical protein LOTGIDRAFT_230044 [Lottia gigantea]	--	--	--	--	A2AGA4	Rhomboid-related protein 2 OS=Mus musculus GN=Rhbdl2 PE=1 SV=1	PF00036//PF13405//PF13833//PF01694//PF13499//PF13202	EF hand//EF-hand domain//EF-hand domain pair//Rhomboid family//EF-hand domain pair//EF hand	--	--	GO:0004252//GO:0005509	serine-type endopeptidase activity//calcium ion binding	GO:0016021	integral component of membrane	KOG2289	Rhomboid family proteins
Cluster-33085.56806	771	--	--	--	--	--	--	--	--	--	--	--	--	--	--	--	--	--	--
Cluster-33085.41533	370	--	--	LC027333	Haliotis diversicolor genomic DNA, BAC clone: 004_rep_c862	--	--	--	--	--	--	--	--	--	--	--	--	--	--
Cluster-33085.56800	397	--	--	--	--	--	--	--	--	--	--	--	--	--	--	--	--	--	--
Cluster-33085.56801	3740	--	--	LC027342	Haliotis diversicolor genomic DNA, BAC clone: 006_rep_c2414	--	--	--	--	--	--	--	--	--	--	--	--	--	--
Cluster-26392.0	425	--	--	CP011854	Pseudomonas stutzeri strain SLG510A3-8, complete genome	--	--	--	--	PF00512//PF08447	His Kinase A (phospho-acceptor) domain//PAS fold	GO:0007165//GO:0000160//GO:0016310	signal transduction//phosphorelay signal transduction system//phosphorylation	GO:0000155//GO:0005515	phosphorelay sensor kinase activity//protein binding	GO:0009365	protein histidine kinase complex	--	--
Cluster-33085.15699	556	--	--	--	--	--	--	--	--	--	--	--	--	--	--	--	--	--	--
Cluster-27630.0	361	PAV92628.1	hypothetical protein WR25_08671 [Diploscapter pachys]	CP017420	Delftia tsuruhatensis strain CM13, complete genome	--	--	--	--	PF06821	Serine hydrolase	--	--	GO:0016787	hydrolase activity	--	--	--	--
Cluster-33085.34710	7781	OWF37985.1	NEDD4-like E3 ubiquitin-protein ligase WWP1 [Mizuhopecten yessoensis]	XM_005105235	PREDICTED: Aplysia californica E3 ubiquitin-protein ligase Su(dx)-like (LOC101849394), mRNA	K05633	NEDD4-like E3 ubiquitin-protein ligase WWP1	Q8BZZ3	NEDD4-like E3 ubiquitin-protein ligase WWP1 OS=Mus musculus GN=Wwp1 PE=1 SV=2	PF00632//PF01429//PF00397	HECT-domain (ubiquitin-transferase)//Methyl-CpG binding domain//WW domain	GO:0016567	protein ubiquitination	GO:0003677//GO:0005515//GO:0004842	DNA binding//protein binding//ubiquitin-protein transferase activity	GO:0005634	nucleus	KOG0940	Ubiquitin protein ligase RSP5/NEDD4
Cluster-33085.56808	495	--	--	--	--	--	--	--	--	--	--	--	--	--	--	--	--	--	--
Cluster-33085.56809	985	--	--	--	--	--	--	--	--	--	--	--	--	--	--	--	--	--	--
Cluster-33085.63741	555	--	--	--	--	--	--	--	--	--	--	--	--	--	--	--	--	--	--
Cluster-33085.34711	950	--	--	LC027336	Haliotis diversicolor genomic DNA, BAC clone: 005_rep_c27301	--	--	--	--	--	--	--	--	--	--	--	--	--	--
Cluster-76482.0	997	PFX22976.1	RNA-directed DNA polymerase from mobile element jockey [Stylophora pistillata]	--	--	--	--	--	--	--	--	--	--	--	--	--	--	--	--
Cluster-52183.0	1258	XP_014775432.1	PREDICTED: alpha-N-acetylgalactosaminidase-like [Octopus bimaculoides]	--	--	--	--	Q90744	Alpha-N-acetylgalactosaminidase OS=Gallus gallus GN=NAGA PE=1 SV=1	PF02065//PF16499	Melibiase//Alpha galactosidase A	GO:0046486//GO:0005975//GO:0001575//GO:0006012	glycerolipid metabolic process//carbohydrate metabolic process//globoside metabolic process//galactose metabolic process	GO:0004557//GO:0004553	alpha-galactosidase activity//hydrolase activity, hydrolyzing O-glycosyl compounds	--	--	KOG2366	Alpha-D-galactosidase (melibiase)
Cluster-61500.0	1878	--	--	--	--	--	--	--	--	--	--	--	--	--	--	--	--	--	--
Cluster-33085.41536	1446	--	--	LC027343	Haliotis diversicolor genomic DNA, BAC clone: 006_rep_c2415	--	--	--	--	--	--	--	--	--	--	--	--	--	--
Cluster-7672.0	372	XP_003252001.1	PREDICTED: leucine-responsive regulatory protein-like, partial [Apis mellifera]	CP016603	Comamonas aquatica strain CJG genome	--	--	O07920	Transcriptional regulator AzlB OS=Bacillus subtilis (strain 168) GN=azlB PE=3 SV=1	PF00403	Heavy-metal-associated domain	GO:0030001	metal ion transport	GO:0046872	metal ion binding	--	--	--	--
Cluster-40564.0	362	--	--	--	--	--	--	--	--	--	--	--	--	--	--	--	--	--	--
Cluster-33085.34713	578	--	--	GU995969	Haliotis discus hannai clone CHh089 microsatellite sequence	--	--	--	--	--	--	--	--	--	--	--	--	--	--
Cluster-11518.0	1275	PRD33137.1	mdlA [Nephila clavipes]	FM954973	Vibrio splendidus LGP32 chromosome 2	--	--	Q87R16	Lipid A export ATP-binding/permease protein MsbA OS=Vibrio parahaemolyticus serotype O3:K6 (strain RIMD 2210633) GN=msbA PE=3 SV=1	PF00664//PF03193//PF00005	ABC transporter transmembrane region//Protein of unknown function, DUF258//ABC transporter	GO:0055085//GO:0006810	transmembrane transport//transport	GO:0016887//GO:0003924//GO:0042626//GO:0005525//GO:0005524	ATPase activity//GTPase activity//ATPase activity, coupled to transmembrane movement of substances//GTP binding//ATP binding	GO:0016021	integral component of membrane	KOG0058	Peptide exporter, ABC superfamily
Cluster-9900.0	342	PRD21365.1	occM [Nephila clavipes]	CP002622	Pseudomonas stutzeri DSM 4166, complete genome	--	--	P35113	Nopaline transport system permease protein NocM OS=Agrobacterium fabrum (strain C58 / ATCC 33970) GN=nocM PE=3 SV=1	--	--	--	--	--	--	--	--	--	--
Cluster-27302.0	1437	--	--	--	--	--	--	--	--	--	--	--	--	--	--	--	--	--	--
Cluster-33085.3785	368	--	--	KP982895	Haliotis discus discus C1q domain containing protein 1 gene, complete cds	--	--	--	--	--	--	--	--	--	--	--	--	--	--
Cluster-71409.0	414	--	--	--	--	--	--	--	--	--	--	--	--	--	--	--	--	--	--
Cluster-69734.0	322	--	--	--	--	--	--	--	--	PF15966	F-box	--	--	GO:0005515	protein binding	--	--	--	--
Cluster-14043.0	317	XP_011567121.1	PREDICTED: putative purine permease C1399.01c [Plutella xylostella]	CP014670	Escherichia coli strain CFSAN004177, complete genome	K14611	solute carrier family 23 (nucleobase transporter), member 1/2	P75892	Putative pyrimidine permease RutG OS=Escherichia coli (strain K12) GN=rutG PE=1 SV=2	PF00860	Permease family	GO:0006810//GO:0055085	transport//transmembrane transport	GO:0005215	transporter activity	GO:0016020	membrane	KOG1292	Xanthine/uracil transporters
Cluster-1752.0	339	--	--	--	--	--	--	--	--	--	--	--	--	--	--	--	--	--	--
Cluster-42365.0	429	--	--	CP015614	Brevundimonas naejangsanensis strain B1, complete genome	--	--	--	--	PF10440	Ubiquitin-binding WIYLD domain	GO:0006554//GO:0006479	lysine catabolic process//protein methylation	GO:0018024	histone-lysine N-methyltransferase activity	--	--	--	--
Cluster-33085.49749	302	--	--	--	--	--	--	--	--	--	--	--	--	--	--	--	--	--	--
Cluster-27283.0	439	--	--	CP013119	Alcaligenes faecalis strain ZD02, complete genome	--	--	--	--	--	--	--	--	--	--	--	--	--	--
Cluster-33085.65421	346	--	--	--	--	--	--	--	--	--	--	--	--	--	--	--	--	--	--
Cluster-1802.0	304	PRD20740.1	secD [Nephila clavipes]	FM954972	Vibrio splendidus LGP32 chromosome 1	--	--	E9RGS3	Protein translocase subunit SecD OS=Vibrio alginolyticus GN=secD PE=1 SV=1	--	--	--	--	--	--	--	--	--	--
Cluster-73527.1	449	--	--	--	--	--	--	--	--	--	--	--	--	--	--	--	--	--	--
Cluster-78681.0	697	--	--	--	--	--	--	--	--	--	--	--	--	--	--	--	--	--	--
Cluster-78681.1	579	--	--	--	--	--	--	--	--	--	--	--	--	--	--	--	--	--	--
Cluster-42773.0	1192	--	--	CP011319	Janthinobacterium sp. 1_2014MBL_MicDiv, complete genome	--	--	--	--	PF01769//PF01442//PF13903	Divalent cation transporter//Apolipoprotein A1/A4/E domain//PMP-22/EMP/MP20/Claudin tight junction	GO:0042157//GO:0006812//GO:0006869	lipoprotein metabolic process//cation transport//lipid transport	GO:0008324//GO:0008289	cation transmembrane transporter activity//lipid binding	GO:0005576//GO:0016021	extracellular region//integral component of membrane	--	--
Cluster-33085.15691	820	--	--	LC027299	Haliotis diversicolor genomic DNA, BAC clone: 001_rep_c982	--	--	--	--	--	--	--	--	--	--	--	--	--	--
Cluster-61367.0	564	XP_019925793.1	PREDICTED: uncharacterized protein K02A2.6-like [Crassostrea gigas]	--	--	--	--	Q09575	Uncharacterized protein K02A2.6 OS=Caenorhabditis elegans GN=K02A2.6 PE=3 SV=1	--	--	--	--	--	--	--	--	--	--
Cluster-72450.0	395	--	--	--	--	--	--	--	--	--	--	--	--	--	--	--	--	--	--
Cluster-41663.0	628	PRD19749.1	rsmI, partial [Nephila clavipes]	CP015511	Brevundimonas sp. GW460-12-10-14-LB2, complete genome	--	--	Q98DM9	Ribosomal RNA small subunit methyltransferase I OS=Rhizobium loti (strain MAFF303099) GN=rsmI PE=3 SV=1	PF00590//PF01515	Tetrapyrrole (Corrin/Porphyrin) Methylases//Phosphate acetyl/butaryl transferase	GO:0008152	metabolic process	GO:0008168//GO:0016746	methyltransferase activity//transferase activity, transferring acyl groups	--	--	--	--
Cluster-46167.0	482	XP_022329234.1	uncharacterized protein LOC111128086 [Crassostrea virginica]	--	--	--	--	--	--	--	--	--	--	--	--	--	--	--	--
Cluster-63046.2	793	--	--	--	--	--	--	--	--	PF02516	Oligosaccharyl transferase STT3 subunit	GO:0006486	protein glycosylation	GO:0004576	oligosaccharyl transferase activity	GO:0008250//GO:0016020	oligosaccharyltransferase complex//membrane	--	--
Cluster-44676.0	541	PRD37621.1	ydjN [Nephila clavipes]	CP013119	Alcaligenes faecalis strain ZD02, complete genome	--	--	P00902	Anthranilate synthase component 2 OS=Acinetobacter baylyi (strain ATCC 33305 / BD413 / ADP1) GN=trpG PE=3 SV=1	--	--	--	--	--	--	--	--	KOG0026	Anthranilate synthase, beta chain
Cluster-27869.0	376	PRD18470.1	rplD [Nephila clavipes]	CP017979	Escherichia coli str. K-12 substr. W3110 substrain ZK126 genome	--	--	A8AQL8	50S ribosomal protein L4 OS=Citrobacter koseri (strain ATCC BAA-895 / CDC 4225-83 / SGSC4696) GN=rplD PE=3 SV=1	PF00573//PF00276	Ribosomal protein L4/L1 family//Ribosomal protein L23	GO:0006412//GO:0042254	translation//ribosome biogenesis	GO:0003735	structural constituent of ribosome	GO:0005840	ribosome	--	--
Cluster-69680.0	537	XP_018570810.1	transducin beta-like protein 2 isoform X3 [Anoplophora glabripennis]	--	--	--	--	Q9Y4P3	Transducin beta-like protein 2 OS=Homo sapiens GN=TBL2 PE=1 SV=1	PF00400//PF09008	WD domain, G-beta repeat//Head binding	GO:0009405	pathogenesis	GO:0005515	protein binding	--	--	KOG2096	WD40 repeat protein
Cluster-33085.65422	1240	XP_019620236.1	PREDICTED: heparan-alpha-glucosaminide N-acetyltransferase-like isoform X1 [Branchiostoma belcheri]	--	--	--	--	Q3UDW8	Heparan-alpha-glucosaminide N-acetyltransferase OS=Mus musculus GN=Hgsnat PE=1 SV=2	--	--	--	--	--	--	--	--	--	--
Cluster-33085.2710	426	--	--	--	--	--	--	--	--	--	--	--	--	--	--	--	--	--	--
Cluster-33085.2711	854	--	--	LC027335	Haliotis diversicolor genomic DNA, BAC clone: 004_rep_c864	--	--	--	--	--	--	--	--	--	--	--	--	--	--
Cluster-33085.2712	951	--	--	LC027335	Haliotis diversicolor genomic DNA, BAC clone: 004_rep_c864	--	--	--	--	--	--	--	--	--	--	--	--	--	--
Cluster-33085.2713	600	--	--	--	--	--	--	--	--	--	--	--	--	--	--	--	--	--	--
Cluster-33085.2714	499	--	--	--	--	--	--	--	--	--	--	--	--	--	--	--	--	--	--
Cluster-33085.2715	2202	OWF56188.1	methyltransferase NSUN5 [Mizuhopecten yessoensis]	--	--	K15264	25S rRNA (cytosine2278-C5)-methyltransferase	Q8K4F6	Probable 28S rRNA (cytosine-C(5))-methyltransferase OS=Mus musculus GN=Nsun5 PE=2 SV=2	PF01189//PF15182//PF01728	16S rRNA methyltransferase RsmF//Otospiralin//FtsJ-like methyltransferase	GO:0032259//GO:0007605	methylation//sensory perception of sound	GO:0008168	methyltransferase activity	--	--	KOG2360	Proliferation-associated nucleolar protein (NOL1)
Cluster-33085.2716	1198	--	--	--	--	--	--	--	--	--	--	--	--	--	--	--	--	--	--
Cluster-33085.2717	413	--	--	--	--	--	--	--	--	--	--	--	--	--	--	--	--	--	--
Cluster-33085.2718	633	--	--	GQ927138	Haliotis midae microsatellite HmR16 sequence	--	--	--	--	--	--	--	--	--	--	--	--	--	--
Cluster-33085.2719	308	--	--	--	--	--	--	--	--	--	--	--	--	--	--	--	--	--	--
Cluster-73659.0	393	--	--	--	--	--	--	--	--	--	--	--	--	--	--	--	--	--	--
Cluster-33085.17928	2461	--	--	--	--	--	--	--	--	--	--	--	--	--	--	--	--	--	--
Cluster-33523.0	394	CDW55211.1	DEAD and SpoU methylas C and Helicase C and tRNA anti-codon and SpoU methylase domain containing protein [Trichuris trichiura]	CP017979	Escherichia coli str. K-12 substr. W3110 substrain ZK126 genome	--	--	P24230	ATP-dependent DNA helicase RecG OS=Escherichia coli (strain K12) GN=recG PE=1 SV=1	PF04851//PF00176//PF00270	Type III restriction enzyme, res subunit//SNF2 family N-terminal domain//DEAD/DEAH box helicase	--	--	GO:0016787//GO:0005524//GO:0003677//GO:0003676	hydrolase activity//ATP binding//DNA binding//nucleic acid binding	--	--	--	--
Cluster-20085.0	319	PRD39925.1	valS [Nephila clavipes]	CP017578	Sphingomonas melonis TY, complete genome	K01873	valyl-tRNA synthetase	Q7X2N3	Valine--tRNA ligase OS=Sphingomonas elodea GN=valS PE=3 SV=1	PF09334//PF08264//PF00133	tRNA synthetases class I (M)//Anticodon-binding domain of tRNA//tRNA synthetases class I (I, L, M and V)	GO:0006418	tRNA aminoacylation for protein translation	GO:0000166//GO:0004812//GO:0005524	nucleotide binding//aminoacyl-tRNA ligase activity//ATP binding	--	--	KOG0432	Valyl-tRNA synthetase
Cluster-30226.0	604	XP_018028470.1	PREDICTED: methionine synthase-like [Hyalella azteca]	CP017420	Delftia tsuruhatensis strain CM13, complete genome	--	--	Q9KUW9	Methionine synthase OS=Vibrio cholerae serotype O1 (strain ATCC 39315 / El Tor Inaba N16961) GN=metH PE=3 SV=1	PF02310	B12 binding domain	--	--	GO:0046872//GO:0031419	metal ion binding//cobalamin binding	--	--	--	--
Cluster-4354.0	417	XP_022710964.1	LOW QUALITY PROTEIN: uncharacterized protein LOC111273543, partial [Varroa jacobsoni]	CP011319	Janthinobacterium sp. 1_2014MBL_MicDiv, complete genome	--	--	--	--	--	--	--	--	--	--	--	--	--	--
Cluster-33085.62896	1502	--	--	LC027358	Haliotis diversicolor genomic DNA, BAC clone: 009_rep_c2377	--	--	--	--	--	--	--	--	--	--	--	--	--	--
Cluster-33085.49746	1990	--	--	LC027326	Haliotis diversicolor genomic DNA, BAC clone: 003_rep_c698	--	--	--	--	PF09317	Domain of unknown function (DUF1974)	GO:0055114//GO:0033539//GO:0006118	oxidation-reduction process//fatty acid beta-oxidation using acyl-CoA dehydrogenase//obsolete electron transport	GO:0003995	acyl-CoA dehydrogenase activity	--	--	--	--
Cluster-17198.0	683	--	--	CP016603	Comamonas aquatica strain CJG genome	--	--	A1TKZ0	Histidinol-phosphate aminotransferase OS=Acidovorax citrulli (strain AAC00-1) GN=hisC PE=3 SV=1	PF00155	Aminotransferase class I and II	GO:0009058	biosynthetic process	GO:0030170	pyridoxal phosphate binding	--	--	--	--
Cluster-25981.0	425	--	--	--	--	--	--	--	--	--	--	--	--	--	--	--	--	--	--
Cluster-18591.0	482	XP_018007105.1	PREDICTED: xanthine dehydrogenase-like [Hyalella azteca]	CP016603	Comamonas aquatica strain CJG genome	--	--	Q00519	Xanthine dehydrogenase/oxidase OS=Mus musculus GN=Xdh PE=1 SV=5	PF02738	Molybdopterin-binding domain of aldehyde dehydrogenase	GO:0055114	oxidation-reduction process	GO:0016491	oxidoreductase activity	--	--	KOG0430	Xanthine dehydrogenase
Cluster-47628.0	408	--	--	--	--	--	--	--	--	--	--	--	--	--	--	--	--	--	--
Cluster-39235.0	624	PAV70199.1	hypothetical protein WR25_09662 [Diploscapter pachys]	CP011305	Stenotrophomonas maltophilia strain ISMMS2, complete genome	--	--	C6DE42	Lysophospholipid transporter LplT OS=Pectobacterium carotovorum subsp. carotovorum (strain PC1) GN=lplT PE=3 SV=1	PF07690	Major Facilitator Superfamily	GO:0055085	transmembrane transport	--	--	GO:0016021	integral component of membrane	--	--
Cluster-79253.0	652	--	--	--	--	--	--	--	--	--	--	--	--	--	--	--	--	--	--
Cluster-35258.0	687	OMJ71955.1	hypothetical protein SteCoe_29718 [Stentor coeruleus]	XM_008038407	Trametes versicolor FP-101664 SS1 S-phase kinase-associated protein 1A-like protein partial mRNA	--	--	Q8NK13	E3 ubiquitin ligase complex SCF subunit scon-3 OS=Neurospora crassa (strain ATCC 24698 / 74-OR23-1A / CBS 708.71 / DSM 1257 / FGSC 987) GN=scon-3 PE=1 SV=1	PF03931//PF01466	Skp1 family, tetramerisation domain//Skp1 family, dimerisation domain	GO:0006511	ubiquitin-dependent protein catabolic process	--	--	--	--	KOG1724	SCF ubiquitin ligase, Skp1 component
Cluster-811.0	301	ELT99703.1	hypothetical protein CAPTEDRAFT_195382 [Capitella teleta]	CP011854	Pseudomonas stutzeri strain SLG510A3-8, complete genome	--	--	--	--	--	--	--	--	--	--	--	--	--	--
Cluster-33085.25329	2750	EEN51628.1	hypothetical protein BRAFLDRAFT_117517 [Branchiostoma floridae]	--	--	--	--	Q7Z3K3	Pogo transposable element with ZNF domain OS=Homo sapiens GN=POGZ PE=1 SV=2	PF03184	DDE superfamily endonuclease	--	--	GO:0003676	nucleic acid binding	--	--	--	--
Cluster-33085.47287	502	--	--	--	--	--	--	--	--	--	--	--	--	--	--	--	--	--	--
Cluster-36017.0	774	PRD39109.1	dnaE [Nephila clavipes]	CP013031	Escherichia coli strain H1827/12, complete genome	--	--	Q8X8X5	DNA polymerase III subunit alpha OS=Escherichia coli O157:H7 GN=dnaE PE=3 SV=1	PF07733//PF04443	Bacterial DNA polymerase III alpha subunit//Acyl-protein synthetase, LuxE	GO:0008218//GO:0006260	bioluminescence//DNA replication	GO:0008408//GO:0047474	3'-5' exonuclease activity//long-chain fatty acid luciferin component ligase activity	--	--	--	--
Cluster-58804.0	1644	--	--	--	--	--	--	--	--	--	--	--	--	--	--	--	--	--	--
Cluster-33085.25323	6880	--	--	LC027340	Haliotis diversicolor genomic DNA, BAC clone: 006_rep_c2412	--	--	--	--	--	--	--	--	--	--	--	--	--	--
Cluster-33085.25322	1277	ESO87115.1	hypothetical protein LOTGIDRAFT_177468 [Lottia gigantea]	--	--	--	--	Q64I01	Glutamate dehydrogenase 2, mitochondrial OS=Gorilla gorilla gorilla GN=GLUD2 PE=3 SV=1	--	--	--	--	--	--	--	--	KOG2250	Glutamate/leucine/phenylalanine/valine dehydrogenases
Cluster-33085.25321	6382	XP_009062067.1	hypothetical protein LOTGIDRAFT_177468 [Lottia gigantea]	EF103420	Haliotis discus discus glutamate dehydrogenase mRNA, partial cds	--	--	P26443	Glutamate dehydrogenase 1, mitochondrial OS=Mus musculus GN=Glud1 PE=1 SV=1	PF08926//PF02812//PF00208//PF04856	Domain of unknown function (DUF1908)//Glu/Leu/Phe/Val dehydrogenase, dimerisation domain//Glutamate/Leucine/Phenylalanine/Valine dehydrogenase//Securin sister-chromatid separation inhibitor	GO:0006468//GO:0009069//GO:0016310//GO:0006520//GO:0055114//GO:0051276	protein phosphorylation//serine family amino acid metabolic process//phosphorylation//cellular amino acid metabolic process//oxidation-reduction process//chromosome organization	GO:0016491//GO:0005524//GO:0000287//GO:0004674	oxidoreductase activity//ATP binding//magnesium ion binding//protein serine/threonine kinase activity	GO:0005634//GO:0005737	nucleus//cytoplasm	KOG2250	Glutamate/leucine/phenylalanine/valine dehydrogenases
Cluster-33085.25320	553	--	--	--	--	--	--	--	--	--	--	--	--	--	--	--	--	--	--
Cluster-33085.25327	323	ASK39030.1	cytochrome c oxidase subunit 1, partial ..mitochondrion.. [Haliotis diversicolor]	AY319442	Haliotis diversicolor supertexta isolate 1 cytochrome c oxidase subunit I (COI) gene, partial cds; mitochondrial gene for mitochondrial product	--	--	P34838	Cytochrome c oxidase subunit 1 OS=Anopheles gambiae GN=COI PE=3 SV=1	--	--	--	--	--	--	--	--	KOG4769	Cytochrome c oxidase, subunit I
Cluster-33085.25326	2330	--	--	LC027341	Haliotis diversicolor genomic DNA, BAC clone: 006_rep_c2413	--	--	--	--	--	--	--	--	--	--	--	--	--	--
Cluster-33085.25325	1383	--	--	LC027301	Haliotis diversicolor genomic DNA, BAC clone: 002_c1	--	--	--	--	--	--	--	--	--	--	--	--	--	--
Cluster-33085.25324	2352	KOF94282.1	hypothetical protein OCBIM_22002228mg [Octopus bimaculoides]	XM_002065779	Drosophila willistoni uncharacterized protein (Dwil\GK20263), mRNA	--	--	P46825	Kinesin light chain OS=Doryteuthis pealeii PE=2 SV=1	PF13374	Tetratricopeptide repeat	--	--	GO:0005515	protein binding	--	--	KOG1840	Kinesin light chain
Cluster-13761.0	3047	XP_022778435.1	uncharacterized protein LOC111319991 [Stylophora pistillata]	CP016229	Vibrio crassostreae 9CS106 chromosome 2, complete sequence	--	--	Q87G35	Putative ABC transporter ATP-binding protein VPA1482 OS=Vibrio parahaemolyticus serotype O3:K6 (strain RIMD 2210633) GN=VPA1482 PE=3 SV=1	PF01695//PF00931//PF12822//PF03193//PF01926//PF07155//PF12558//PF00503//PF00004//PF04670//PF09416//PF08477//PF10662//PF13304//PF00437//PF00005//PF02224//PF00910//PF07728//PF01637	IstB-like ATP binding protein//NB-ARC domain//Protein of unknown function (DUF3816)//Protein of unknown function, DUF258//50S ribosome-binding GTPase//ECF-type riboflavin transporter, S component//ATP-binding cassette cobalt transporter//G-protein alpha subunit//ATPase family associated with various cellular activities (AAA)//Gtr1/RagA G protein conserved region//RNA helicase (UPF2 interacting do…	GO:0006810//GO:0006206//GO:0006139//GO:0006576//GO:0007186//GO:0000184//GO:0007165//GO:0007264	transport//pyrimidine nucleobase metabolic process//nucleobase-containing compound metabolic process//cellular biogenic amine metabolic process//G-protein coupled receptor signaling pathway//nuclear-transcribed mRNA catabolic process, nonsense-mediated decay//signal transduction//small GTPase mediated signal transduction	GO:0003924//GO:0003677//GO:0016887//GO:0004127//GO:0004386//GO:0043531//GO:0008270//GO:0003724//GO:0004871//GO:0005215//GO:0016820//GO:0003723//GO:0019001//GO:0005524//GO:0031683//GO:0005525	GTPase activity//DNA binding//ATPase activity//cytidylate kinase activity//helicase activity//ADP binding//zinc ion binding//RNA helicase activity//signal transducer activity//transporter activity//hydrolase activity, acting on acid anhydrides, catalyzing transmembrane movement of substances//RNA binding//guanyl nucleotide binding//ATP binding//G-protein beta/gamma-subunit complex binding//GTP bi…	GO:0005737//GO:0016020	cytoplasm//membrane	KOG0055	Multidrug/pheromone exporter, ABC superfamily
Cluster-8620.0	560	--	--	CP016603	Comamonas aquatica strain CJG genome	--	--	--	--	--	--	--	--	--	--	--	--	--	--
Cluster-33085.68098	593	--	--	LC027340	Haliotis diversicolor genomic DNA, BAC clone: 006_rep_c2412	--	--	--	--	--	--	--	--	--	--	--	--	--	--
Cluster-33085.68099	425	--	--	LC027358	Haliotis diversicolor genomic DNA, BAC clone: 009_rep_c2377	--	--	--	--	--	--	--	--	--	--	--	--	--	--
Cluster-33085.68096	1944	--	--	KT336367	Haliotis discus discus signal transducer and activator of transcription 5 (STAT5) gene, complete cds	--	--	--	--	--	--	--	--	--	--	--	--	--	--
Cluster-33085.68097	974	--	--	--	--	--	--	--	--	--	--	--	--	--	--	--	--	--	--
Cluster-33085.68094	556	--	--	--	--	--	--	--	--	--	--	--	--	--	--	--	--	--	--
Cluster-33085.68095	3237	--	--	--	--	--	--	--	--	PF10716	NADH dehydrogenase transmembrane subunit	GO:0006118//GO:0055114	obsolete electron transport//oxidation-reduction process	GO:0016655	oxidoreductase activity, acting on NAD(P)H, quinone or similar compound as acceptor	--	--	--	--
Cluster-33085.68092	507	--	--	--	--	--	--	--	--	--	--	--	--	--	--	--	--	--	--
Cluster-33085.68093	651	--	--	--	--	--	--	--	--	PF13000	Acetyl-coenzyme A transporter 1	GO:0015876	acetyl-CoA transport	GO:0008521	acetyl-CoA transporter activity	GO:0016021	integral component of membrane	--	--
Cluster-33085.68090	545	--	--	KT336367	Haliotis discus discus signal transducer and activator of transcription 5 (STAT5) gene, complete cds	--	--	--	--	--	--	--	--	--	--	--	--	--	--
Cluster-14738.0	448	--	--	CP013119	Alcaligenes faecalis strain ZD02, complete genome	--	--	--	--	PF10538//PF07690	Immunoreceptor tyrosine-based activation motif//Major Facilitator Superfamily	GO:0007165//GO:0055085	signal transduction//transmembrane transport	--	--	GO:0016021	integral component of membrane	--	--
Cluster-33085.27789	305	--	--	LC027306	Haliotis diversicolor genomic DNA, BAC clone: 002_c6	--	--	--	--	--	--	--	--	--	--	--	--	--	--
Cluster-11368.0	389	ELT98308.1	hypothetical protein CAPTEDRAFT_203613, partial [Capitella teleta]	--	--	--	--	Q8CN02	Copper-exporting P-type ATPase A OS=Staphylococcus epidermidis (strain ATCC 12228) GN=copA PE=3 SV=1	PF00122	E1-E2 ATPase	--	--	GO:0046872//GO:0000166	metal ion binding//nucleotide binding	--	--	KOG0207	Cation transport ATPase
Cluster-33085.12079	650	XP_014789574.1	PREDICTED: receptor-type tyrosine-protein phosphatase T-like isoform X2 [Octopus bimaculoides]	--	--	--	--	P10586	Receptor-type tyrosine-protein phosphatase F OS=Homo sapiens GN=PTPRF PE=1 SV=2	--	--	--	--	--	--	--	--	--	--
Cluster-33085.12078	1683	ESO91908.1	hypothetical protein LOTGIDRAFT_175751 [Lottia gigantea]	--	--	--	--	A0JM12	Multiple epidermal growth factor-like domains protein 10 OS=Xenopus tropicalis GN=megf10 PE=2 SV=1	PF02228//PF01414	Major core protein p19//Delta serrate ligand	GO:0007154	cell communication	GO:0005198	structural molecule activity	GO:0016020//GO:0019013	membrane//viral nucleocapsid	KOG1218	Proteins containing Ca2+-binding EGF-like domains
Cluster-64036.0	507	--	--	--	--	--	--	--	--	--	--	--	--	--	--	--	--	--	--
Cluster-33085.12075	738	--	--	--	--	--	--	--	--	--	--	--	--	--	--	--	--	--	--
Cluster-33085.12074	824	--	--	--	--	--	--	--	--	--	--	--	--	--	--	--	--	--	--
Cluster-33085.12077	530	--	--	--	--	--	--	--	--	--	--	--	--	--	--	--	--	--	--
Cluster-33085.12076	1240	XP_009056364.1	hypothetical protein LOTGIDRAFT_145417, partial [Lottia gigantea]	--	--	--	--	--	--	--	--	--	--	--	--	--	--	--	--
Cluster-33085.12071	923	XP_021364805.1	eIF-2-alpha kinase activator GCN1-like [Mizuhopecten yessoensis]	KT336367	Haliotis discus discus signal transducer and activator of transcription 5 (STAT5) gene, complete cds	--	--	Q92616	Translational activator GCN1 OS=Homo sapiens GN=GCN1L1 PE=1 SV=6	PF02985	HEAT repeat	--	--	GO:0005515	protein binding	--	--	KOG1242	Protein containing adaptin N-terminal region
Cluster-33085.12070	1423	--	--	LC027336	Haliotis diversicolor genomic DNA, BAC clone: 005_rep_c27301	--	--	--	--	--	--	--	--	--	--	--	--	--	--
Cluster-33085.12073	1771	XP_009053294.1	hypothetical protein LOTGIDRAFT_231867 [Lottia gigantea]	--	--	--	--	Q9VDS6	Surfeit locus protein 6 homolog OS=Drosophila melanogaster GN=Surf6 PE=1 SV=1	PF02724//PF00895//PF01080//PF05118	CDC45-like protein//ATP synthase protein 8//Presenilin//Aspartyl/Asparaginyl beta-hydroxylase	GO:0015986//GO:0006270//GO:0015992//GO:0018193	ATP synthesis coupled proton transport//DNA replication initiation//proton transport//peptidyl-amino acid modification	GO:0004190//GO:0015078	aspartic-type endopeptidase activity//hydrogen ion transmembrane transporter activity	GO:0016021//GO:0000276	integral component of membrane//mitochondrial proton-transporting ATP synthase complex, coupling factor F(o)	--	--
Cluster-33085.12072	3114	XP_022301010.1	uncharacterized protein LOC111109217 [Crassostrea virginica]	--	--	--	--	--	--	PF03175	DNA polymerase type B, organellar and viral	GO:0006260	DNA replication	GO:0008408//GO:0003887//GO:0000166//GO:0003677	3'-5' exonuclease activity//DNA-directed DNA polymerase activity//nucleotide binding//DNA binding	GO:0042575	DNA polymerase complex	--	--
Cluster-55095.0	1395	--	--	--	--	--	--	--	--	--	--	--	--	--	--	--	--	--	--
Cluster-33085.289	463	XP_011566445.1	PREDICTED: DNA topoisomerase 3-like [Plutella xylostella]	CP014999	Pseudomonas aeruginosa strain PA7790, complete genome	--	--	Q9CP53	DNA topoisomerase 3 OS=Pasteurella multocida (strain Pm70) GN=topB PE=3 SV=1	PF01131	DNA topoisomerase	GO:0006265	DNA topological change	GO:0003916//GO:0003677	DNA topoisomerase activity//DNA binding	--	--	--	--
Cluster-4792.0	806	--	--	--	--	--	--	--	--	PF04381	Putative exonuclease, RdgC	GO:0006310	DNA recombination	--	--	--	--	--	--
Cluster-11719.0	539	--	--	--	--	--	--	--	--	PF07465	Photosystem I protein M (PsaM)	GO:0015979	photosynthesis	--	--	--	--	--	--
Cluster-50373.0	989	--	--	--	--	--	--	--	--	--	--	--	--	--	--	--	--	--	--
Cluster-13564.0	1103	PRD39061.1	yaiL [Nephila clavipes]	CP016228	Vibrio crassostreae 9CS106 chromosome 1, complete sequence	--	--	P51024	Uncharacterized protein YaiL OS=Escherichia coli (strain K12) GN=yaiL PE=4 SV=2	--	--	--	--	--	--	--	--	--	--
Cluster-62980.0	505	--	--	LC027358	Haliotis diversicolor genomic DNA, BAC clone: 009_rep_c2377	--	--	--	--	--	--	--	--	--	--	--	--	--	--
Cluster-51597.3	3117	--	--	KT336367	Haliotis discus discus signal transducer and activator of transcription 5 (STAT5) gene, complete cds	--	--	--	--	PF01020	Ribosomal L40e family	GO:0006412//GO:0042254	translation//ribosome biogenesis	GO:0003735	structural constituent of ribosome	GO:0005840	ribosome	--	--
Cluster-55265.0	1023	--	--	--	--	--	--	--	--	--	--	--	--	--	--	--	--	--	--
Cluster-29239.0	494	CEO98746.1	hypothetical protein PBRA_006860 [Plasmodiophora brassicae]	CP000712	Pseudomonas putida F1, complete genome	--	--	P76113	NADPH-dependent curcumin reductase OS=Escherichia coli (strain K12) GN=curA PE=1 SV=3	--	--	--	--	--	--	--	--	--	--
Cluster-13286.0	798	PRD21561.1	glpF [Nephila clavipes]	CP016229	Vibrio crassostreae 9CS106 chromosome 2, complete sequence	--	--	P31140	Glycerol uptake facilitator protein OS=Shigella flexneri GN=glpF PE=3 SV=2	PF00230	Major intrinsic protein	GO:0006810	transport	GO:0005215	transporter activity	GO:0016020	membrane	KOG0224	Aquaporin (major intrinsic protein family)
Cluster-53917.0	414	--	--	--	--	--	--	--	--	PF08656//PF05821	DASH complex subunit Dad3//NADH-ubiquinone oxidoreductase ASHI subunit (CI-ASHI or NDUFB8)	GO:0015992//GO:0006814//GO:0006120//GO:0006118//GO:0008608//GO:0006744	proton transport//sodium ion transport//mitochondrial electron transport, NADH to ubiquinone//obsolete electron transport//attachment of spindle microtubules to kinetochore//ubiquinone biosynthetic process	GO:0008137//GO:0003954	NADH dehydrogenase (ubiquinone) activity//NADH dehydrogenase activity	GO:0005739//GO:0042729//GO:0072686	mitochondrion//DASH complex//mitotic spindle	--	--
Cluster-3420.0	1149	PRP83706.1	putative lysophospholipase [Planoprotostelium fungivorum]	CP016228	Vibrio crassostreae 9CS106 chromosome 1, complete sequence	--	--	P9WIY9	Uncharacterized NTE family protein Rv1063c OS=Mycobacterium tuberculosis (strain ATCC 25618 / H37Rv) GN=Rv1063c PE=1 SV=1	PF01734	Patatin-like phospholipase	GO:0006629	lipid metabolic process	--	--	--	--	KOG2968	Predicted esterase of the alpha-beta hydrolase superfamily (Neuropathy target esterase), contains cAMP-binding domains
Cluster-74773.0	755	XP_009051134.1	hypothetical protein LOTGIDRAFT_159258 [Lottia gigantea]	--	--	--	--	P69525	Transmembrane protease serine 9 OS=Mus musculus GN=Tmprss9 PE=3 SV=1	PF00089	Trypsin	GO:0006508	proteolysis	GO:0004252	serine-type endopeptidase activity	--	--	--	--
Cluster-25640.0	529	--	--	--	--	--	--	--	--	--	--	--	--	--	--	--	--	--	--
Cluster-47492.0	356	--	--	--	--	--	--	--	--	--	--	--	--	--	--	--	--	--	--
Cluster-33085.26438	1493	--	--	--	--	--	--	--	--	--	--	--	--	--	--	--	--	--	--
Cluster-33085.26439	2035	--	--	--	--	--	--	--	--	--	--	--	--	--	--	--	--	--	--
Cluster-33085.13388	3129	--	--	LC027308	Haliotis diversicolor genomic DNA, BAC clone: 002_c8	--	--	--	--	PF06472	ABC transporter transmembrane region 2	GO:0006810//GO:0055085	transport//transmembrane transport	GO:0005524//GO:0042626	ATP binding//ATPase activity, coupled to transmembrane movement of substances	GO:0016021	integral component of membrane	--	--
Cluster-33085.13389	334	--	--	LC027308	Haliotis diversicolor genomic DNA, BAC clone: 002_c8	--	--	--	--	--	--	--	--	--	--	--	--	--	--
Cluster-68086.0	801	--	--	--	--	--	--	--	--	--	--	--	--	--	--	--	--	--	--
Cluster-33085.13384	1540	--	--	LC027302	Haliotis diversicolor genomic DNA, BAC clone: 002_c2	--	--	--	--	--	--	--	--	--	--	--	--	--	--
Cluster-33085.13385	667	EDQ88566.1	predicted protein [Monosiga brevicollis MX1]	--	--	--	--	--	--	--	--	--	--	--	--	--	--	--	--
Cluster-33085.13386	2268	PIK41755.1	hypothetical protein BSL78_21396 [Apostichopus japonicus]	--	--	--	--	--	--	PF00891//PF08074	O-methyltransferase//CHDCT2 (NUC038) domain	GO:0006355	regulation of transcription, DNA-templated	GO:0005524//GO:0008171//GO:0016818//GO:0008270//GO:0003677	ATP binding//O-methyltransferase activity//hydrolase activity, acting on acid anhydrides, in phosphorus-containing anhydrides//zinc ion binding//DNA binding	GO:0005634	nucleus	--	--
Cluster-23048.0	722	PRD22331.1	uacT [Nephila clavipes]	LT608330	Pseudomonas aeruginosa isolate PA14Or_reads genome assembly, chromosome: PA14OR	--	--	Q46821	Uric acid transporter UacT OS=Escherichia coli (strain K12) GN=uacT PE=1 SV=2	PF00860	Permease family	GO:0006810//GO:0055085	transport//transmembrane transport	GO:0005215	transporter activity	GO:0016020	membrane	KOG1292	Xanthine/uracil transporters
Cluster-33085.13380	753	--	--	--	--	--	--	--	--	--	--	--	--	--	--	--	--	--	--
Cluster-33085.13381	316	--	--	LC027307	Haliotis diversicolor genomic DNA, BAC clone: 002_c7	--	--	--	--	--	--	--	--	--	--	--	--	--	--
Cluster-33085.13382	860	--	--	--	--	--	--	--	--	--	--	--	--	--	--	--	--	--	--
Cluster-33085.13383	681	--	--	LC027332	Haliotis diversicolor genomic DNA, BAC clone: 004_rep_c861	--	--	--	--	--	--	--	--	--	--	--	--	--	--
Cluster-52898.0	506	--	--	--	--	--	--	--	--	PF13851	Growth-arrest specific micro-tubule binding	GO:0048870	cell motility	--	--	GO:0031514	motile cilium	--	--
Cluster-19267.0	308	--	--	CP011319	Janthinobacterium sp. 1_2014MBL_MicDiv, complete genome	--	--	--	--	--	--	--	--	--	--	--	--	--	--
Cluster-33838.0	1353	PRD28198.1	nagZ [Nephila clavipes]	LT608330	Pseudomonas aeruginosa isolate PA14Or_reads genome assembly, chromosome: PA14OR	--	--	Q02PG9	Beta-hexosaminidase OS=Pseudomonas aeruginosa (strain UCBPP-PA14) GN=nagZ PE=3 SV=1	PF00933	Glycosyl hydrolase family 3 N terminal domain	GO:0005975	carbohydrate metabolic process	GO:0004553	hydrolase activity, hydrolyzing O-glycosyl compounds	--	--	--	--
Cluster-29557.0	854	PRD33284.1	valS [Nephila clavipes]	CP017420	Delftia tsuruhatensis strain CM13, complete genome	--	--	A4G1V2	Valine--tRNA ligase OS=Herminiimonas arsenicoxydans GN=valS PE=3 SV=1	PF00749//PF00133//PF09334	tRNA synthetases class I (E and Q), catalytic domain//tRNA synthetases class I (I, L, M and V)//tRNA synthetases class I (M)	GO:0006418//GO:0043039	tRNA aminoacylation for protein translation//tRNA aminoacylation	GO:0016876//GO:0005524//GO:0004812//GO:0000166	ligase activity, forming aminoacyl-tRNA and related compounds//ATP binding//aminoacyl-tRNA ligase activity//nucleotide binding	--	--	KOG0432	Valyl-tRNA synthetase
Cluster-43285.0	464	PRD21060.1	carB [Nephila clavipes]	CP015639	Pseudomonas fluorescens strain L228, complete genome	--	--	Q87WP4	Carbamoyl-phosphate synthase large chain OS=Pseudomonas syringae pv. tomato (strain DC3000) GN=carB PE=3 SV=1	PF07478//PF02786//PF02655	D-ala D-ala ligase C-terminus//Carbamoyl-phosphate synthase L chain, ATP binding domain//ATP-grasp domain	GO:0009252//GO:0046436	peptidoglycan biosynthetic process//D-alanine metabolic process	GO:0008716//GO:0046872//GO:0005524	D-alanine-D-alanine ligase activity//metal ion binding//ATP binding	--	--	KOG0370	Multifunctional pyrimidine synthesis protein CAD (includes carbamoyl-phophate synthetase, aspartate transcarbamylase, and glutamine amidotransferase)
Cluster-51597.4	915	--	--	KT336367	Haliotis discus discus signal transducer and activator of transcription 5 (STAT5) gene, complete cds	--	--	--	--	PF15048	Organic solute transporter subunit beta protein	GO:0006810//GO:0015721	transport//bile acid and bile salt transport	GO:0046982//GO:0005215	protein heterodimerization activity//transporter activity	GO:0005886	plasma membrane	--	--
Cluster-39176.0	651	XP_018022614.1	PREDICTED: glutamate..aspartate import solute-binding protein-like [Hyalella azteca]	CP013031	Escherichia coli strain H1827/12, complete genome	--	--	P37902	Glutamate/aspartate periplasmic-binding protein OS=Escherichia coli (strain K12) GN=gltI PE=1 SV=2	--	--	--	--	--	--	--	--	--	--
Cluster-54524.0	465	--	--	--	--	--	--	--	--	--	--	--	--	--	--	--	--	--	--
Cluster-50428.0	524	--	--	--	--	--	--	--	--	--	--	--	--	--	--	--	--	--	--
Cluster-36206.1	599	--	--	CP015202	Pseudomonas putida B6-2, complete genome	--	--	--	--	--	--	--	--	--	--	--	--	--	--
Cluster-33085.21789	853	--	--	LC027302	Haliotis diversicolor genomic DNA, BAC clone: 002_c2	--	--	--	--	PF06905	Fas apoptotic inhibitory molecule (FAIM1)	GO:0043066	negative regulation of apoptotic process	--	--	--	--	--	--
Cluster-33085.21788	456	--	--	--	--	--	--	--	--	PF00589	Phage integrase family	GO:0015074//GO:0006310	DNA integration//DNA recombination	GO:0003677	DNA binding	--	--	--	--
Cluster-10042.0	382	--	--	CP000606	Shewanella loihica PV-4, complete genome	--	--	--	--	--	--	--	--	--	--	--	--	--	--
Cluster-13105.0	399	XP_017463885.1	PREDICTED: vanillate O-demethylase oxidoreductase-like [Rhagoletis zephyria]	HG916765	Castellaniella defragrans 65Phen complete genome	--	--	O05617	Vanillate O-demethylase oxidoreductase OS=Pseudomonas sp. (strain HR199 / DSM 7063) GN=vanB PE=3 SV=1	PF13085//PF00111	2Fe-2S iron-sulfur cluster binding domain//2Fe-2S iron-sulfur cluster binding domain	GO:0006118	obsolete electron transport	GO:0051536//GO:0009055	iron-sulfur cluster binding//electron carrier activity	--	--	--	--
Cluster-33085.21784	1878	--	--	LC027294	Haliotis diversicolor genomic DNA, BAC clone: 001_rep_c977	--	--	--	--	--	--	--	--	--	--	--	--	--	--
Cluster-33085.21787	363	--	--	--	--	--	--	--	--	--	--	--	--	--	--	--	--	--	--
Cluster-33085.21786	1464	XP_013094645.1	PREDICTED: delta-like protein 4 [Biomphalaria glabrata]	--	--	--	--	--	--	--	--	--	--	--	--	--	--	--	--
Cluster-33085.21781	2175	--	--	KT336367	Haliotis discus discus signal transducer and activator of transcription 5 (STAT5) gene, complete cds	--	--	--	--	--	--	--	--	--	--	--	--	--	--
Cluster-33085.21780	5460	--	--	LC027342	Haliotis diversicolor genomic DNA, BAC clone: 006_rep_c2414	--	--	--	--	--	--	--	--	--	--	--	--	--	--
Cluster-33085.21783	661	--	--	--	--	--	--	--	--	--	--	--	--	--	--	--	--	--	--
Cluster-33085.21782	1034	--	--	--	--	--	--	--	--	--	--	--	--	--	--	--	--	--	--
Cluster-33085.4389	2257	XP_021365920.1	titin-like [Mizuhopecten yessoensis]	--	--	--	--	P56276	Telokin OS=Meleagris gallopavo PE=1 SV=1	PF13895//PF13008	Immunoglobulin domain//Zinc-binding domain of Paramyxoviridae V protein	--	--	GO:0046872//GO:0005515	metal ion binding//protein binding	--	--	--	--
Cluster-33085.4388	928	--	--	LC027332	Haliotis diversicolor genomic DNA, BAC clone: 004_rep_c861	--	--	--	--	--	--	--	--	--	--	--	--	--	--
Cluster-44267.0	321	PRD18441.1	ccmA [Nephila clavipes]	CP017969	Pseudomonas aeruginosa isolate B10W, complete genome	--	--	Q9I3N7	Cytochrome c biogenesis ATP-binding export protein CcmA OS=Pseudomonas aeruginosa (strain ATCC 15692 / PAO1 / 1C / PRS 101 / LMG 12228) GN=ccmA PE=3 SV=1	PF00005	ABC transporter	--	--	GO:0016887//GO:0005524	ATPase activity//ATP binding	--	--	--	--
Cluster-53332.0	575	ABO26592.1	putative perlucin 3 [Haliotis discus discus]	--	--	--	--	O14594	Neurocan core protein OS=Homo sapiens GN=NCAN PE=1 SV=3	--	--	--	--	--	--	--	--	--	--
Cluster-53812.0	420	--	--	--	--	--	--	--	--	--	--	--	--	--	--	--	--	--	--
Cluster-39849.0	328	PRD21503.1	yggL [Nephila clavipes]	CP015638	Pseudomonas fluorescens strain L111, complete genome	--	--	P38521	Uncharacterized protein YggL OS=Escherichia coli (strain K12) GN=yggL PE=4 SV=2	PF08064//PF16672	UME (NUC010) domain//Ragulator complex protein LAMTOR5	GO:0009069//GO:0016310//GO:0019079//GO:0043154//GO:0043066	serine family amino acid metabolic process//phosphorylation//viral genome replication//negative regulation of cysteine-type endopeptidase activity involved in apoptotic process//negative regulation of apoptotic process	GO:0004674	protein serine/threonine kinase activity	GO:0071986//GO:0005737	Ragulator complex//cytoplasm	--	--
Cluster-33085.4381	1908	--	--	FJ940510	Haliotis corrugata isolate p018_b receptor protein tyrosine phosphatase delta-like gene, intron	--	--	--	--	--	--	--	--	--	--	--	--	--	--
Cluster-33085.4380	1950	XP_005097393.1	PREDICTED: biogenesis of lysosome-related organelles complex 1 subunit 1-like [Aplysia californica]	--	--	--	--	P78537	Biogenesis of lysosome-related organelles complex 1 subunit 1 OS=Homo sapiens GN=BLOC1S1 PE=1 SV=2	PF06320	GCN5-like protein 1 (GCN5L1)	--	--	--	--	GO:0031083	BLOC-1 complex	KOG3390	General control of amino-acid synthesis 5-like 1
Cluster-33085.4383	2826	--	--	--	--	--	--	--	--	PF07562	Nine Cysteines Domain of family 3 GPCR	GO:0007186	G-protein coupled receptor signaling pathway	GO:0004930	G-protein coupled receptor activity	--	--	--	--
Cluster-33085.4382	713	--	--	LC027359	Haliotis diversicolor genomic DNA, BAC clone: 009_rep_c2378	--	--	--	--	--	--	--	--	--	--	--	--	--	--
Cluster-33085.4385	1093	XP_021960069.1	mucin-2-like isoform X1 [Folsomia candida]	--	--	--	--	--	--	PF03294	RNA polymerase-associated transcription specificity factor, Rap94	--	--	GO:0003700	transcription factor activity, sequence-specific DNA binding	GO:0005667	transcription factor complex	--	--
Cluster-17434.0	518	--	--	--	--	--	--	--	--	--	--	--	--	--	--	--	--	--	--
Cluster-33085.4387	598	--	--	--	--	--	--	--	--	PF07525	SOCS box	GO:0035556	intracellular signal transduction	--	--	--	--	--	--
Cluster-33085.4386	1424	XP_013075390.1	PREDICTED: ankyrin-3-like [Biomphalaria glabrata]	--	--	--	--	P16157	Ankyrin-1 OS=Homo sapiens GN=ANK1 PE=1 SV=3	PF13606//PF00023	Ankyrin repeat//Ankyrin repeat	--	--	GO:0005515	protein binding	--	--	--	--
Cluster-33085.50183	623	--	--	--	--	--	--	--	--	--	--	--	--	--	--	--	--	--	--
Cluster-74109.0	576	--	--	--	--	--	--	--	--	--	--	--	--	--	--	--	--	--	--
Cluster-53093.0	400	--	--	--	--	--	--	--	--	--	--	--	--	--	--	--	--	--	--
Cluster-13650.0	1659	ELU05367.1	hypothetical protein CAPTEDRAFT_60786, partial [Capitella teleta]	CP016229	Vibrio crassostreae 9CS106 chromosome 2, complete sequence	--	--	P33916	Uncharacterized ABC transporter ATP-binding protein YejF OS=Escherichia coli (strain K12) GN=yejF PE=3 SV=1	PF01080//PF13304//PF00713//PF01479//PF02487//PF00005//PF05053//PF02724//PF04548//PF08352	Presenilin//AAA domain, putative AbiEii toxin, Type IV TA system//Hirudin//S4 domain//CLN3 protein//ABC transporter//Menin//CDC45-like protein//AIG1 family//Oligopeptide/dipeptide transporter, C-terminal region	GO:0006270//GO:0015833	DNA replication initiation//peptide transport	GO:0005524//GO:0005525//GO:0000166//GO:0004190//GO:0003723//GO:0004867//GO:0016887	ATP binding//GTP binding//nucleotide binding//aspartic-type endopeptidase activity//RNA binding//serine-type endopeptidase inhibitor activity//ATPase activity	GO:0005634//GO:0016021//GO:0016020	nucleus//integral component of membrane//membrane	--	--
Cluster-74223.0	1690	XP_009048720.1	hypothetical protein LOTGIDRAFT_149768 [Lottia gigantea]	--	--	--	--	Q32PI8	28S ribosomal protein S27, mitochondrial OS=Bos taurus GN=MRPS27 PE=1 SV=1	--	--	--	--	--	--	--	--	--	--
Cluster-40843.0	683	XP_008544647.1	PREDICTED: cytochrome b-c1 complex subunit 7-like [Microplitis demolitor]	--	--	--	--	F4JWS8	Cytochrome b-c1 complex subunit 7-2 OS=Arabidopsis thaliana GN=QCR7-2 PE=1 SV=1	PF02271	Ubiquinol-cytochrome C reductase complex 14kD subunit	GO:0006122	mitochondrial electron transport, ubiquinol to cytochrome c	--	--	GO:0005750	mitochondrial respiratory chain complex III	KOG3440	Ubiquinol cytochrome c reductase, subunit QCR7
Cluster-29262.0	1321	PRD37299.1	astB [Nephila clavipes]	LT608330	Pseudomonas aeruginosa isolate PA14Or_reads genome assembly, chromosome: PA14OR	--	--	Q02I61	Succinylglutamate desuccinylase OS=Pseudomonas aeruginosa (strain UCBPP-PA14) GN=astE PE=3 SV=1	PF00246//PF04996//PF04952	Zinc carboxypeptidase//Succinylarginine dihydrolase//Succinylglutamate desuccinylase / Aspartoacylase family	GO:0006525//GO:0008152//GO:0006508	arginine metabolic process//metabolic process//proteolysis	GO:0016788//GO:0008270//GO:0004181//GO:0009015	hydrolase activity, acting on ester bonds//zinc ion binding//metallocarboxypeptidase activity//N-succinylarginine dihydrolase activity	--	--	--	--
Cluster-24653.0	388	--	--	--	--	--	--	--	--	--	--	--	--	--	--	--	--	--	--
Cluster-33085.50181	330	--	--	DQ278106	Haliotis rubra clone Hrub9.C09 microsatellite sequence	--	--	--	--	--	--	--	--	--	--	--	--	--	--
Cluster-44044.0	1285	--	--	--	--	--	--	--	--	--	--	--	--	--	--	--	--	--	--
Cluster-33085.1022	945	--	--	--	--	--	--	--	--	PF05434//PF00098	TMEM9//Zinc knuckle	--	--	GO:0008270//GO:0003676	zinc ion binding//nucleic acid binding	GO:0016021	integral component of membrane	--	--
Cluster-33085.59939	378	--	--	LC027351	Haliotis diversicolor genomic DNA, BAC clone: 008_rep_c1013	--	--	--	--	--	--	--	--	--	--	--	--	--	--
Cluster-33085.59938	605	--	--	--	--	--	--	--	--	--	--	--	--	--	--	--	--	--	--
Cluster-33085.50180	346	--	--	--	--	--	--	--	--	--	--	--	--	--	--	--	--	--	--
Cluster-14053.0	335	PRD38642.1	aroC [Nephila clavipes]	AP014630	Acinetobacter guillouiae DNA, complete geonome, strain: NBRC 110550	--	--	B2I0B7	Chorismate synthase OS=Acinetobacter baumannii (strain ACICU) GN=aroC PE=3 SV=1	PF01264	Chorismate synthase	GO:0000162//GO:0009094//GO:0006571//GO:0009073	tryptophan biosynthetic process//L-phenylalanine biosynthetic process//tyrosine biosynthetic process//aromatic amino acid family biosynthetic process	GO:0004107	chorismate synthase activity	--	--	--	--
Cluster-33085.59931	838	--	--	--	--	--	--	--	--	--	--	--	--	--	--	--	--	--	--
Cluster-25233.0	404	--	--	--	--	--	--	--	--	PF03358	NADPH-dependent FMN reductase	--	--	--	--	--	--	--	--
Cluster-33085.59933	326	--	--	--	--	--	--	--	--	--	--	--	--	--	--	--	--	--	--
Cluster-33085.59932	1311	XP_021372806.1	CDK5 regulatory subunit-associated protein 3-like [Mizuhopecten yessoensis]	--	--	--	--	Q9JLH7	CDK5 regulatory subunit-associated protein 3 OS=Rattus norvegicus GN=Cdk5rap3 PE=1 SV=1	PF00956//PF11744	Nucleosome assembly protein (NAP)//Aluminium activated malate transporter	GO:0015743//GO:0006334	malate transport//nucleosome assembly	--	--	GO:0005634	nucleus	KOG2607	CDK5 activator-binding protein
Cluster-33085.59935	350	--	--	--	--	--	--	--	--	--	--	--	--	--	--	--	--	--	--
Cluster-33085.59934	339	--	--	--	--	--	--	--	--	--	--	--	--	--	--	--	--	--	--
Cluster-33085.59937	4727	XP_012936936.1	PREDICTED: uncharacterized protein K02A2.6-like [Aplysia californica]	--	--	--	--	Q99315	Transposon Ty3-G Gag-Pol polyprotein OS=Saccharomyces cerevisiae (strain ATCC 204508 / S288c) GN=TY3B-G PE=1 SV=3	PF00569//PF00665//PF02270//PF16671	Zinc finger, ZZ type//Integrase core domain//Transcription initiation factor IIF, beta subunit//Actin cross-linking domain	GO:0006367//GO:0015074//GO:0090527//GO:0006366	transcription initiation from RNA polymerase II promoter//DNA integration//actin filament reorganization//transcription from RNA polymerase II promoter	GO:0008270	zinc ion binding	GO:0005674	transcription factor TFIIF complex	KOG0017	FOG: Transposon-encoded proteins with TYA, reverse transcriptase, integrase domains in various combinations
Cluster-33085.50186	1535	--	--	LC027297	Haliotis diversicolor genomic DNA, BAC clone: 001_rep_c980	--	--	--	--	--	--	--	--	--	--	--	--	--	--
Cluster-27753.0	1059	PRD20790.1	rpoB [Nephila clavipes]	AM743169	Stenotrophomonas maltophilia K279a complete genome, strain K279a	--	--	B4SKV6	DNA-directed RNA polymerase subunit beta OS=Stenotrophomonas maltophilia (strain R551-3) GN=rpoB PE=3 SV=1	PF00562	RNA polymerase Rpb2, domain 6	GO:0006144//GO:0006351//GO:0006206	purine nucleobase metabolic process//transcription, DNA-templated//pyrimidine nucleobase metabolic process	GO:0003677//GO:0003899	DNA binding//DNA-directed RNA polymerase activity	GO:0005730	nucleolus	KOG0215	RNA polymerase III, second largest subunit
Cluster-33085.24498	496	--	--	LC027314	Haliotis diversicolor genomic DNA, BAC clone: 002_c14	--	--	--	--	--	--	--	--	--	--	--	--	--	--
Cluster-33085.24499	2465	XP_015916611.1	uncharacterized protein LOC107446458 [Parasteatoda tepidariorum]	LC027302	Haliotis diversicolor genomic DNA, BAC clone: 002_c2	--	--	--	--	--	--	--	--	--	--	--	--	--	--
Cluster-33085.6718	800	XP_017304283.1	PREDICTED: uncharacterized protein LOC108253950 [Diaphorina citri]	--	--	--	--	--	--	--	--	--	--	--	--	--	--	--	--
Cluster-33085.6719	762	--	--	--	--	--	--	--	--	--	--	--	--	--	--	--	--	--	--
Cluster-33085.6714	515	--	--	--	--	--	--	--	--	PF01352	KRAB box	GO:0006355	regulation of transcription, DNA-templated	GO:0003676	nucleic acid binding	GO:0005622	intracellular	--	--
Cluster-33085.6715	4306	XP_011430493.1	PREDICTED: ABC transporter F family member 4-like [Crassostrea gigas]	LC027354	Haliotis diversicolor genomic DNA, BAC clone: 008_rep_c1016	--	--	--	--	PF07732	Multicopper oxidase	--	--	GO:0005507	copper ion binding	--	--	--	--
Cluster-33085.6716	3751	--	--	--	--	--	--	--	--	PF09036	Bcr-Abl oncoprotein oligomerisation domain	GO:0007165//GO:0016310//GO:0009069//GO:0006468	signal transduction//phosphorylation//serine family amino acid metabolic process//protein phosphorylation	GO:0005096//GO:0004674	GTPase activator activity//protein serine/threonine kinase activity	--	--	--	--
Cluster-33085.6717	340	--	--	--	--	--	--	--	--	--	--	--	--	--	--	--	--	--	--
Cluster-33085.6710	2716	XP_021363624.1	uncharacterized protein LOC110456906 [Mizuhopecten yessoensis]	--	--	--	--	--	--	PF05225//PF13912//PF03184//PF02257//PF00096	helix-turn-helix, Psq domain//C2H2-type zinc finger//DDE superfamily endonuclease//RFX DNA-binding domain//Zinc finger, C2H2 type	GO:0006355	regulation of transcription, DNA-templated	GO:0046872//GO:0003676//GO:0003677	metal ion binding//nucleic acid binding//DNA binding	--	--	--	--
Cluster-33085.6711	1190	--	--	--	--	--	--	--	--	--	--	--	--	--	--	--	--	--	--
Cluster-33085.6712	3309	XP_009063255.1	hypothetical protein LOTGIDRAFT_235599 [Lottia gigantea]	--	--	--	--	--	--	PF01352//PF00771	KRAB box//FHIPEP family	GO:0006355//GO:0009306	regulation of transcription, DNA-templated//protein secretion	GO:0003676	nucleic acid binding	GO:0005622//GO:0016020	intracellular//membrane	--	--
Cluster-25741.0	659	KZS01227.1	Uncharacterized protein APZ42_002173, partial [Daphnia magna]	CP003677	Pseudomonas stutzeri CCUG 29243, complete genome	--	--	Q5HK76	Type-1 restriction enzyme R protein OS=Staphylococcus epidermidis (strain ATCC 35984 / RP62A) GN=hsdR PE=3 SV=1	--	--	--	--	--	--	--	--	--	--
Cluster-33085.28698	944	KXJ10635.1	putative RNA-directed DNA polymerase from transposon BS [Exaiptasia pallida]	--	--	--	--	--	--	--	--	--	--	--	--	--	--	--	--
Cluster-33085.28699	398	--	--	--	--	--	--	--	--	--	--	--	--	--	--	--	--	--	--
Cluster-65425.0	1057	XP_021363247.1	multiple epidermal growth factor-like domains protein 10 isoform X3 [Mizuhopecten yessoensis]	--	--	--	--	A6BM72	Multiple epidermal growth factor-like domains protein 11 OS=Homo sapiens GN=MEGF11 PE=2 SV=3	PF11770	GRB2-binding adapter (GAPT)	--	--	--	--	GO:0016021	integral component of membrane	--	--
Cluster-56084.0	690	--	--	--	--	--	--	--	--	--	--	--	--	--	--	--	--	--	--
Cluster-5773.0	458	--	--	--	--	--	--	--	--	--	--	--	--	--	--	--	--	--	--
Cluster-14173.0	378	--	--	CP015614	Brevundimonas naejangsanensis strain B1, complete genome	--	--	--	--	--	--	--	--	--	--	--	--	--	--
Cluster-14173.1	342	--	--	LM523256	Parastrongyloides trichosuri genome assembly P_trichosuri_KNP ,scaffold PTRK_scaffold0000082	--	--	--	--	PF03717	Penicillin-binding Protein dimerisation domain	--	--	GO:0008658	penicillin binding	--	--	--	--
Cluster-33085.28690	415	--	--	--	--	--	--	--	--	--	--	--	--	--	--	--	--	--	--
Cluster-33085.28691	3628	XP_022313450.1	RNA polymerase I-specific transcription initiation factor RRN3-like [Crassostrea virginica]	--	--	K15216	RNA polymerase I-specific transcription initiation factor RRN3	Q9NYV6	RNA polymerase I-specific transcription initiation factor RRN3 OS=Homo sapiens GN=RRN3 PE=1 SV=1	--	--	--	--	--	--	--	--	KOG2434	RNA polymerase I transcription factor
Cluster-33085.28692	1890	--	--	--	--	--	--	--	--	--	--	--	--	--	--	--	--	--	--
Cluster-33085.28693	626	--	--	--	--	--	--	--	--	--	--	--	--	--	--	--	--	--	--
Cluster-33085.28694	1115	--	--	LC027341	Haliotis diversicolor genomic DNA, BAC clone: 006_rep_c2413	--	--	--	--	--	--	--	--	--	--	--	--	--	--
Cluster-33085.28695	1625	XP_792312.2	PREDICTED: uncharacterized protein LOC587493 [Strongylocentrotus purpuratus]	--	--	--	--	Q9NBX4	Probable RNA-directed DNA polymerase from transposon X-element OS=Drosophila melanogaster GN=X-element\ORF2 PE=3 SV=1	PF00143	Interferon alpha/beta domain	GO:0006952//GO:0007165	defense response//signal transduction	GO:0005126	cytokine receptor binding	GO:0005576	extracellular region	--	--
Cluster-33085.28696	838	KXJ10635.1	putative RNA-directed DNA polymerase from transposon BS [Exaiptasia pallida]	--	--	--	--	--	--	--	--	--	--	--	--	--	--	--	--
Cluster-33085.28697	601	PIK60387.1	hypothetical protein BSL78_02685 [Apostichopus japonicus]	--	--	--	--	--	--	--	--	--	--	--	--	--	--	--	--
Cluster-21981.0	323	XP_018011425.1	PREDICTED: sulfate-binding protein-like [Hyalella azteca]	CP013119	Alcaligenes faecalis strain ZD02, complete genome	--	--	P27367	Sulfate transport system permease protein CysT OS=Synechococcus elongatus (strain PCC 7942) GN=cysT PE=2 SV=1	PF00528	Binding-protein-dependent transport system inner membrane component	GO:0006810	transport	--	--	GO:0016020	membrane	--	--
Cluster-33085.66159	483	--	--	--	--	--	--	--	--	--	--	--	--	--	--	--	--	--	--
Cluster-5650.0	321	--	--	--	--	--	--	--	--	--	--	--	--	--	--	--	--	--	--
Cluster-33085.7499	1190	--	--	LC027304	Haliotis diversicolor genomic DNA, BAC clone: 002_c4	--	--	--	--	--	--	--	--	--	--	--	--	--	--
Cluster-33085.55344	752	--	--	--	--	--	--	--	--	--	--	--	--	--	--	--	--	--	--
Cluster-59883.0	1242	--	--	--	--	--	--	--	--	PF05417	Hepatitis E cysteine protease	GO:0016032//GO:0019082	viral process//viral protein processing	--	--	--	--	--	--
Cluster-42009.0	395	--	--	--	--	--	--	--	--	PF02211	Nitrile hydratase beta subunit	GO:0006568//GO:0018874//GO:0042207	tryptophan metabolic process//benzoate metabolic process//styrene catabolic process	GO:0018822	nitrile hydratase activity	--	--	--	--
Cluster-32690.0	432	PAV70540.1	hypothetical protein WR25_06761 [Diploscapter pachys]	CP015614	Brevundimonas naejangsanensis strain B1, complete genome	--	--	Q9HZP5	Electron transfer flavoprotein-ubiquinone oxidoreductase OS=Pseudomonas aeruginosa (strain ATCC 15692 / PAO1 / 1C / PRS 101 / LMG 12228) GN=PA2953 PE=1 SV=1	--	--	--	--	--	--	--	--	KOG2415	Electron transfer flavoprotein ubiquinone oxidoreductase
Cluster-60288.0	2988	XP_021365498.1	transient receptor potential cation channel subfamily A member 1 homolog isoform X1 [Mizuhopecten yessoensis]	LC027302	Haliotis diversicolor genomic DNA, BAC clone: 002_c2	--	--	--	--	PF13606//PF00023//PF07525	Ankyrin repeat//Ankyrin repeat//SOCS box	--	--	--	--	--	--	--	--
Cluster-33085.55345	1155	--	--	--	--	--	--	--	--	--	--	--	--	--	--	--	--	--	--
Cluster-31814.0	618	--	--	CP013119	Alcaligenes faecalis strain ZD02, complete genome	--	--	--	--	PF01729//PF00834//PF02581//PF03932	Quinolinate phosphoribosyl transferase, C-terminal domain//Ribulose-phosphate 3 epimerase family//Thiamine monophosphate synthase/TENI//CutC family	GO:0046497//GO:0005975//GO:0055070//GO:0009435//GO:0009228	nicotinate nucleotide metabolic process//carbohydrate metabolic process//copper ion homeostasis//NAD biosynthetic process//thiamine biosynthetic process	GO:0004789//GO:0004514//GO:0005507//GO:0016857	thiamine-phosphate diphosphorylase activity//nicotinate-nucleotide diphosphorylase (carboxylating) activity//copper ion binding//racemase and epimerase activity, acting on carbohydrates and derivatives	--	--	--	--
Cluster-63059.0	322	--	--	D83984	Haliotis diversicolor gene for IDO-like myoglobin, complete cds	--	--	--	--	--	--	--	--	--	--	--	--	--	--
Cluster-33085.55342	579	--	--	--	--	--	--	--	--	--	--	--	--	--	--	--	--	--	--
Cluster-33085.58273	915	--	--	LC027341	Haliotis diversicolor genomic DNA, BAC clone: 006_rep_c2413	--	--	--	--	--	--	--	--	--	--	--	--	--	--
Cluster-33085.14759	3020	XP_009063117.1	hypothetical protein LOTGIDRAFT_167389 [Lottia gigantea]	--	--	--	--	--	--	PF08471	Class II vitamin B12-dependent ribonucleotide reductase	GO:0009186//GO:0006206//GO:0006144//GO:0055114	deoxyribonucleoside diphosphate metabolic process//pyrimidine nucleobase metabolic process//purine nucleobase metabolic process//oxidation-reduction process	GO:0004748//GO:0050897	ribonucleoside-diphosphate reductase activity, thioredoxin disulfide as acceptor//cobalt ion binding	GO:0005971	ribonucleoside-diphosphate reductase complex	--	--
Cluster-22483.0	2079	PRD21538.1	ppsA [Nephila clavipes]	CP016228	Vibrio crassostreae 9CS106 chromosome 1, complete sequence	--	--	Q02KR1	Phosphoenolpyruvate synthase OS=Pseudomonas aeruginosa (strain UCBPP-PA14) GN=ppsA PE=1 SV=1	PF02896	PEP-utilising enzyme, TIM barrel domain	GO:0016310	phosphorylation	GO:0016772	transferase activity, transferring phosphorus-containing groups	--	--	--	--
Cluster-17588.0	326	PAV92633.1	hypothetical protein WR25_23791 [Diploscapter pachys]	--	--	--	--	--	--	--	--	--	--	--	--	--	--	--	--
Cluster-40007.0	1248	XP_017303168.1	PREDICTED: stringent starvation protein A-like [Diaphorina citri]	CP011319	Janthinobacterium sp. 1_2014MBL_MicDiv, complete genome	--	--	P0ACA5	Stringent starvation protein A OS=Escherichia coli O157:H7 GN=sspA PE=3 SV=2	PF04382//PF02798//PF13417//PF02167//PF00462//PF13409	SAB domain//Glutathione S-transferase, N-terminal domain//Glutathione S-transferase, N-terminal domain//Cytochrome C1 family//Glutaredoxin//Glutathione S-transferase, N-terminal domain	GO:0006118//GO:0045454//GO:0030866	obsolete electron transport//cell redox homeostasis//cortical actin cytoskeleton organization	GO:0005515//GO:0008092//GO:0009055//GO:0015035//GO:0020037	protein binding//cytoskeletal protein binding//electron carrier activity//protein disulfide oxidoreductase activity//heme binding	GO:0005856	cytoskeleton	KOG0406	Glutathione S-transferase
Cluster-11731.1	1843	XP_011556730.1	PREDICTED: uncharacterized protein LOC105387667 [Plutella xylostella]	FM954972	Vibrio splendidus LGP32 chromosome 1	--	--	Q87KP5	UDP-N-acetylenolpyruvoylglucosamine reductase OS=Vibrio parahaemolyticus serotype O3:K6 (strain RIMD 2210633) GN=murB PE=3 SV=1	PF02873//PF01565//PF13673//PF00583//PF13508//PF01022//PF03099	UDP-N-acetylenolpyruvoylglucosamine reductase, C-terminal domain//FAD binding domain//Acetyltransferase (GNAT) domain//Acetyltransferase (GNAT) family//Acetyltransferase (GNAT) domain//Bacterial regulatory protein, arsR family//Biotin/lipoate A/B protein ligase family	GO:0006040//GO:0055114//GO:0042967//GO:0006355//GO:0006464	amino sugar metabolic process//oxidation-reduction process//acyl-carrier-protein biosynthetic process//regulation of transcription, DNA-templated//cellular protein modification process	GO:0008762//GO:0003700//GO:0050660//GO:0008080//GO:0016491	UDP-N-acetylmuramate dehydrogenase activity//transcription factor activity, sequence-specific DNA binding//flavin adenine dinucleotide binding//N-acetyltransferase activity//oxidoreductase activity	GO:0005667	transcription factor complex	--	--
Cluster-11731.0	778	PRD18408.1	coaX [Nephila clavipes]	CP016307	Vibrio scophthalmi strain VS-12 chromosome 1, complete sequence	--	--	P06709	Bifunctional ligase/repressor BirA OS=Escherichia coli (strain K12) GN=birA PE=1 SV=1	PF16917//PF03099//PF02237	Biotin/lipoate A/B protein ligase family//Biotin/lipoate A/B protein ligase family//Biotin protein ligase C terminal domain	GO:0006464	cellular protein modification process	--	--	--	--	--	--
Cluster-33085.30468	407	--	--	LC027340	Haliotis diversicolor genomic DNA, BAC clone: 006_rep_c2412	--	--	--	--	--	--	--	--	--	--	--	--	--	--
Cluster-33085.30469	3708	XP_019927801.1	PREDICTED: uncharacterized protein LOC105340363 [Crassostrea gigas]	--	--	--	--	Q5HZL1	ERI1 exoribonuclease 2 OS=Xenopus laevis GN=eri2 PE=2 SV=1	PF02654//PF06839//PF03854	Cobalamin-5-phosphate synthase//GRF zinc finger//P-11 zinc finger	GO:0009236	cobalamin biosynthetic process	GO:0003723//GO:0008270//GO:0051073//GO:0008818	RNA binding//zinc ion binding//adenosylcobinamide-GDP ribazoletransferase activity//cobalamin 5'-phosphate synthase activity	--	--	KOG0542	Predicted exonuclease
Cluster-33085.30466	1776	XP_022237897.1	GTP-binding protein 8-like [Limulus polyphemus]	--	--	--	--	B0S8I0	GTP-binding protein 8 OS=Danio rerio GN=gtpbp8 PE=3 SV=1	PF08477//PF04670//PF00005//PF02421//PF03193//PF01926	Ras of Complex, Roc, domain of DAPkinase//Gtr1/RagA G protein conserved region//ABC transporter//Ferrous iron transport protein B//Protein of unknown function, DUF258//50S ribosome-binding GTPase	GO:0007264//GO:0015684	small GTPase mediated signal transduction//ferrous iron transport	GO:0003924//GO:0016887//GO:0015093//GO:0005524//GO:0005525	GTPase activity//ATPase activity//ferrous iron transmembrane transporter activity//ATP binding//GTP binding	GO:0016021	integral component of membrane	KOG2486	Predicted GTPase
Cluster-33085.30467	718	--	--	HQ650377	Haliotis diversicolor clone Hdi456 microsatellite sequence	--	--	--	--	PF02979	Nitrile hydratase, alpha chain	GO:0006807	nitrogen compound metabolic process	GO:0003824//GO:0046914	catalytic activity//transition metal ion binding	--	--	--	--
Cluster-33085.30464	415	--	--	LC027341	Haliotis diversicolor genomic DNA, BAC clone: 006_rep_c2413	--	--	--	--	PF05715	Piccolo Zn-finger	--	--	GO:0046872	metal ion binding	GO:0045202	synapse	--	--
Cluster-33085.30465	1435	XP_022237492.1	solute carrier family 25 member 36-A-like [Limulus polyphemus]	--	--	--	--	Q922G0	Solute carrier family 25 member 36 OS=Mus musculus GN=Slc25a36 PE=2 SV=1	PF03405	Fatty acid desaturase	GO:0055114//GO:0006631	oxidation-reduction process//fatty acid metabolic process	GO:0045300	acyl-[acyl-carrier-protein] desaturase activity	--	--	KOG0757	Mitochondrial carrier protein - Rim2p/Mrs12p
Cluster-33085.30462	1294	--	--	--	--	--	--	--	--	--	--	--	--	--	--	--	--	--	--
Cluster-33085.30463	377	--	--	LC027340	Haliotis diversicolor genomic DNA, BAC clone: 006_rep_c2412	--	--	--	--	--	--	--	--	--	--	--	--	--	--
Cluster-33085.30460	441	--	--	--	--	--	--	--	--	--	--	--	--	--	--	--	--	--	--
Cluster-33085.30461	613	--	--	LC027342	Haliotis diversicolor genomic DNA, BAC clone: 006_rep_c2414	--	--	--	--	--	--	--	--	--	--	--	--	--	--
Cluster-62558.0	330	XP_012946733.1	PREDICTED: citron Rho-interacting kinase-like isoform X2 [Aplysia californica]	--	--	--	--	O14578	Citron Rho-interacting kinase OS=Homo sapiens GN=CIT PE=1 SV=2	--	--	--	--	--	--	--	--	--	--
Cluster-30313.0	400	XP_018022572.1	PREDICTED: putative inactive gamma-glutamyltranspeptidase 4 [Hyalella azteca]	CP011319	Janthinobacterium sp. 1_2014MBL_MicDiv, complete genome	--	--	P18956	Gamma-glutamyltranspeptidase OS=Escherichia coli (strain K12) GN=ggt PE=1 SV=1	PF01019	Gamma-glutamyltranspeptidase	GO:0006691//GO:0019530//GO:0006693//GO:0006749	leukotriene metabolic process//taurine metabolic process//prostaglandin metabolic process//glutathione metabolic process	GO:0003840	gamma-glutamyltransferase activity	--	--	KOG2410	Gamma-glutamyltransferase
Cluster-54268.0	394	--	--	--	--	--	--	--	--	--	--	--	--	--	--	--	--	--	--
Cluster-37408.0	941	XP_018028667.1	PREDICTED: dipeptide transport ATP-binding protein DppD-like [Hyalella azteca]	CP013119	Alcaligenes faecalis strain ZD02, complete genome	--	--	P24136	Oligopeptide transport ATP-binding protein OppD OS=Bacillus subtilis (strain 168) GN=oppD PE=2 SV=2	PF13304//PF00005//PF00528//PF04548	AAA domain, putative AbiEii toxin, Type IV TA system//ABC transporter//Binding-protein-dependent transport system inner membrane component//AIG1 family	GO:0006810	transport	GO:0005524//GO:0005525//GO:0016887	ATP binding//GTP binding//ATPase activity	GO:0016020	membrane	KOG0055	Multidrug/pheromone exporter, ABC superfamily
Cluster-44120.0	688	--	--	--	--	--	--	--	--	PF10232//PF06386//PF05929//PF03938//PF04632//PF07851//PF16740	Mediator of RNA polymerase II transcription complex subunit 8//Gas vesicle synthesis protein GvpL/GvpF//Phage capsid scaffolding protein (GPO) serine peptidase//Outer membrane protein (OmpH-like)//Fusaric acid resistance protein family//TMPIT-like protein//Spindle and kinetochore-associated protein 2	GO:0006810//GO:0000090//GO:0051301//GO:0007059//GO:0007067//GO:0019069//GO:0031412//GO:0006357//GO:0031110	transport//mitotic anaphase//cell division//chromosome segregation//mitotic nuclear division//viral capsid assembly//gas vesicle organization//regulation of transcription from RNA polymerase II promoter//regulation of microtubule polymerization or depolymerization	GO:0001104//GO:0051082//GO:0008017	RNA polymerase II transcription cofactor activity//unfolded protein binding//microtubule binding	GO:0031411//GO:0005886//GO:0000940//GO:0016592//GO:0005876//GO:0016021//GO:0045298	gas vesicle//plasma membrane//condensed chromosome outer kinetochore//mediator complex//spindle microtubule//integral component of membrane//tubulin complex	--	--
Cluster-29056.0	349	PRD24807.1	dadA3 [Nephila clavipes]	CP010350	Acinetobacter johnsonii XBB1, complete genome	--	--	Q981X2	D-amino acid dehydrogenase 3 OS=Rhizobium loti (strain MAFF303099) GN=dadA3 PE=3 SV=1	PF01266	FAD dependent oxidoreductase	GO:0055114	oxidation-reduction process	GO:0016491	oxidoreductase activity	--	--	--	--
Cluster-62208.0	611	--	--	--	--	--	--	--	--	--	--	--	--	--	--	--	--	--	--
Cluster-34882.0	494	PRD21043.1	nadE [Nephila clavipes]	AB091317	Uncultured bacterium mRNA for ammonia-dependent NAD synthetase, complete cds	--	--	Q3KIW5	NH(3)-dependent NAD(+) synthetase OS=Pseudomonas fluorescens (strain Pf0-1) GN=nadE PE=3 SV=1	PF05893//PF00548	Acyl-CoA reductase (LuxC)//3C cysteine protease (picornain 3C)	GO:0055114//GO:0008218//GO:0006118//GO:0006508	oxidation-reduction process//bioluminescence//obsolete electron transport//proteolysis	GO:0003995//GO:0004197	acyl-CoA dehydrogenase activity//cysteine-type endopeptidase activity	--	--	--	--
Cluster-38168.0	545	PRD17601.1	ispE [Nephila clavipes]	LT629744	Pseudomonas sp. bs2935 genome assembly, chromosome: I	--	--	C3KDC2	4-diphosphocytidyl-2-C-methyl-D-erythritol kinase OS=Pseudomonas fluorescens (strain SBW25) GN=ispE PE=3 SV=1	--	--	--	--	--	--	--	--	--	--
Cluster-33085.54013	996	--	--	--	--	--	--	--	--	--	--	--	--	--	--	--	--	--	--
Cluster-25595.0	518	--	--	CP010350	Acinetobacter johnsonii XBB1, complete genome	--	--	--	--	--	--	--	--	--	--	--	--	--	--
Cluster-76762.0	1000	XP_021358335.1	uncharacterized protein C20orf96-like [Mizuhopecten yessoensis]	--	--	--	--	Q9NUD7	Uncharacterized protein C20orf96 OS=Homo sapiens GN=C20orf96 PE=2 SV=2	PF06324	Pigment-dispersing hormone (PDH)	GO:0007165//GO:0009416	signal transduction//response to light stimulus	GO:0005179	hormone activity	GO:0005576	extracellular region	--	--
Cluster-27195.0	341	--	--	CP002735	Delftia sp. Cs1-4, complete genome	--	--	--	--	PF09477	Bacterial type II secretion system chaperone protein (type_III_yscG)	GO:0009405	pathogenesis	--	--	--	--	--	--
Cluster-33085.10297	648	--	--	--	--	--	--	--	--	--	--	--	--	--	--	--	--	--	--
Cluster-33085.56793	1581	--	--	LC027342	Haliotis diversicolor genomic DNA, BAC clone: 006_rep_c2414	--	--	--	--	--	--	--	--	--	--	--	--	--	--
Cluster-33085.10296	481	--	--	--	--	--	--	--	--	--	--	--	--	--	--	--	--	--	--
Cluster-72742.0	538	--	--	--	--	--	--	--	--	--	--	--	--	--	--	--	--	--	--
Cluster-33085.1285	309	XP_013382954.1	uncharacterized protein LOC106153524 [Lingula anatina]	--	--	--	--	--	--	--	--	--	--	--	--	--	--	--	--
Cluster-24967.0	366	--	--	CP011319	Janthinobacterium sp. 1_2014MBL_MicDiv, complete genome	--	--	--	--	--	--	--	--	--	--	--	--	--	--
Cluster-69228.1	554	--	--	--	--	--	--	--	--	--	--	--	--	--	--	--	--	--	--
Cluster-69228.0	1189	ESO87806.1	hypothetical protein LOTGIDRAFT_234831 [Lottia gigantea]	--	--	--	--	F6SNN2	DNA endonuclease RBBP8 OS=Xenopus tropicalis GN=rbbp8 PE=3 SV=1	PF08573	DNA repair protein endonuclease SAE2/CtIP C-terminus	GO:0006308//GO:0000077//GO:0006281	DNA catabolic process//DNA damage checkpoint//DNA repair	GO:0000014	single-stranded DNA endodeoxyribonuclease activity	--	--	--	--
Cluster-23276.0	326	PRD37647.1	purA [Nephila clavipes]	CP010350	Acinetobacter johnsonii XBB1, complete genome	--	--	Q6FCS7	Adenylosuccinate synthetase OS=Acinetobacter baylyi (strain ATCC 33305 / BD413 / ADP1) GN=purA PE=3 SV=1	PF00709	Adenylosuccinate synthetase	GO:0006144//GO:0006164//GO:0006531//GO:0006522	purine nucleobase metabolic process//purine nucleotide biosynthetic process//aspartate metabolic process//alanine metabolic process	GO:0005525//GO:0004019	GTP binding//adenylosuccinate synthase activity	--	--	KOG1355	Adenylosuccinate synthase
Cluster-33085.1284	952	--	--	--	--	--	--	--	--	--	--	--	--	--	--	--	--	--	--
Cluster-33085.56796	440	ARE59262.1	chitinase 7 [Sogatella furcifera]	--	--	--	--	Q13231	Chitotriosidase-1 OS=Homo sapiens GN=CHIT1 PE=1 SV=1	PF00704	Glycosyl hydrolases family 18	GO:0005975	carbohydrate metabolic process	GO:0004553	hydrolase activity, hydrolyzing O-glycosyl compounds	--	--	--	--
Cluster-31554.0	1067	XP_011567079.1	PREDICTED: rhodanese-like domain-containing protein 7 [Plutella xylostella]	CP017979	Escherichia coli str. K-12 substr. W3110 substrain ZK126 genome	--	--	B1X9G8	UPF0176 protein YceA OS=Escherichia coli (strain K12 / DH10B) GN=yceA PE=3 SV=1	PF06414	Zeta toxin	--	--	GO:0016301//GO:0005524	kinase activity//ATP binding	--	--	--	--
Cluster-33085.10293	864	--	--	LC027333	Haliotis diversicolor genomic DNA, BAC clone: 004_rep_c862	--	--	--	--	--	--	--	--	--	--	--	--	--	--
Cluster-35217.0	483	PRP80407.1	hypothetical protein PROFUN_11953 [Planoprotostelium fungivorum]	CP015614	Brevundimonas naejangsanensis strain B1, complete genome	--	--	Q84WV9	Glutaminyl-peptide cyclotransferase OS=Arabidopsis thaliana GN=QCT PE=1 SV=1	--	--	--	--	--	--	--	--	--	--
Cluster-62197.0	528	PKC48328.1	hypothetical protein CK202_1741 [Plasmodium falciparum NF54]	--	--	--	--	--	--	--	--	--	--	--	--	--	--	--	--
Cluster-5034.0	303	--	--	LM523482	Parastrongyloides trichosuri genome assembly P_trichosuri_KNP ,scaffold PTRK_scaffold0000192	--	--	--	--	PF04812	Hepatocyte nuclear factor 1 (HNF-1), beta isoform C terminus	GO:0045893	positive regulation of transcription, DNA-templated	--	--	GO:0005634	nucleus	--	--
Cluster-10717.0	1018	XP_022835893.1	uncharacterized protein LOC111363313 [Spodoptera litura]	CP000447	Shewanella frigidimarina NCIMB 400, complete genome	--	--	P10486	Type I restriction enzyme EcoR124II R protein OS=Escherichia coli GN=hsdR PE=1 SV=1	--	--	--	--	--	--	--	--	--	--
Cluster-18697.0	397	PRD40056.1	paaE [Nephila clavipes]	CP011319	Janthinobacterium sp. 1_2014MBL_MicDiv, complete genome	--	--	P76081	1,2-phenylacetyl-CoA epoxidase, subunit E OS=Escherichia coli (strain K12) GN=paaE PE=1 SV=1	PF00175	Oxidoreductase NAD-binding domain	GO:0055114	oxidation-reduction process	GO:0016491	oxidoreductase activity	--	--	--	--
Cluster-22967.0	325	--	--	CP017420	Delftia tsuruhatensis strain CM13, complete genome	--	--	--	--	--	--	--	--	--	--	--	--	--	--
Cluster-33085.10291	5936	ESO99108.1	hypothetical protein LOTGIDRAFT_173946 [Lottia gigantea]	--	--	--	--	Q8NEN9	PDZ domain-containing protein 8 OS=Homo sapiens GN=PDZD8 PE=1 SV=1	--	--	--	--	--	--	--	--	KOG3532	Predicted protein kinase
Cluster-9284.0	393	XP_016947386.1	PREDICTED: methyl-accepting chemotaxis serine transducer-like, partial [Drosophila biarmipes]	--	--	--	--	--	--	PF10099//PF00672	Anti-sigma-K factor rskA//HAMP domain	GO:0007165	signal transduction	GO:0004871	signal transducer activity	GO:0005886//GO:0016021	plasma membrane//integral component of membrane	--	--
Cluster-36353.0	1807	PAV70145.1	hypothetical protein WR25_23376 [Diploscapter pachys]	CP011319	Janthinobacterium sp. 1_2014MBL_MicDiv, complete genome	--	--	P08811	Ferredoxin 1 OS=Pseudomonas stutzeri PE=1 SV=2	--	--	--	--	--	--	--	--	--	--
Cluster-33085.10290	463	--	--	LC027342	Haliotis diversicolor genomic DNA, BAC clone: 006_rep_c2414	--	--	--	--	--	--	--	--	--	--	--	--	--	--
Cluster-63201.0	994	XP_021378699.1	E3 ubiquitin-protein ligase RFWD2-like [Mizuhopecten yessoensis]	XR_001722305	PREDICTED: Cricetulus griseus ring finger and WD repeat domain 2 (Rfwd2), transcript variant X3, misc_RNA	--	--	Q9R1A8	E3 ubiquitin-protein ligase RFWD2 OS=Mus musculus GN=Rfwd2 PE=1 SV=2	PF00400	WD domain, G-beta repeat	--	--	GO:0005515	protein binding	--	--	--	--
Cluster-60228.0	716	--	--	--	--	--	--	--	--	PF12105	SpoU, rRNA methylase, C-terminal	GO:0009451//GO:0008033	RNA modification//tRNA processing	GO:0009020	tRNA (guanosine-2'-O-)-methyltransferase activity	--	--	--	--
Cluster-47086.1	493	AKN21591.1	slc25a-23 [Schmidtea mediterranea]	--	--	--	--	Q9Z2Z6	Mitochondrial carnitine/acylcarnitine carrier protein OS=Mus musculus GN=Slc25a20 PE=1 SV=1	--	--	--	--	--	--	--	--	KOG0758	Mitochondrial carnitine-acylcarnitine carrier protein
Cluster-9876.0	414	XP_011567142.1	PREDICTED: uncharacterized protein LOC105396833 [Plutella xylostella]	CP015202	Pseudomonas putida B6-2, complete genome	--	--	Q46855	Uncharacterized HTH-type transcriptional regulator YqhC OS=Escherichia coli (strain K12) GN=yqhC PE=3 SV=2	PF00440//PF12833//PF00165	Bacterial regulatory proteins, tetR family//Helix-turn-helix domain//Bacterial regulatory helix-turn-helix proteins, AraC family	GO:0006355	regulation of transcription, DNA-templated	GO:0043565//GO:0003677//GO:0003700	sequence-specific DNA binding//DNA binding//transcription factor activity, sequence-specific DNA binding	GO:0005667	transcription factor complex	--	--
Cluster-55370.0	1018	--	--	--	--	--	--	--	--	--	--	--	--	--	--	--	--	--	--
Cluster-31573.0	395	--	--	CP011854	Pseudomonas stutzeri strain SLG510A3-8, complete genome	--	--	--	--	--	--	--	--	--	--	--	--	--	--
Cluster-25347.0	620	XP_015125122.1	PREDICTED: ABC transporter periplasmic-binding protein YphF-like [Diachasma alloeum]	CP013031	Escherichia coli strain H1827/12, complete genome	--	--	B1IRU4	Autoinducer 2-binding protein LsrB OS=Escherichia coli (strain ATCC 8739 / DSM 1576 / Crooks) GN=lsrB PE=3 SV=1	PF02653	Branched-chain amino acid transport system / permease component	GO:0006810	transport	GO:0005215	transporter activity	GO:0016020	membrane	--	--
Cluster-37453.0	359	--	--	KX807610	Salmonella enterica subsp. enterica serovar Enteritidis strain CNM4839/03 plasmid pUO-SeVR1, complete sequence	--	--	--	--	--	--	--	--	--	--	--	--	--	--
Cluster-38497.0	380	CDW58050.1	ABC tran 2 and ABC tran domain containing protein [Trichuris trichiura]	LT629793	Pseudomonas yamanorum strain LMG 27247 genome assembly, chromosome: I	--	--	P45127	Energy-dependent translational throttle protein EttA OS=Haemophilus influenzae (strain ATCC 51907 / DSM 11121 / KW20 / Rd) GN=ettA PE=1 SV=1	--	--	--	--	--	--	--	--	--	--
Cluster-33085.20496	1676	--	--	--	--	--	--	--	--	--	--	--	--	--	--	--	--	--	--
Cluster-9016.0	304	PRD36477.1	uvrB [Nephila clavipes]	CP009968	Bacillus cereus E33L, complete genome	--	--	Q631I6	UvrABC system protein B OS=Bacillus cereus (strain ZK / E33L) GN=uvrB PE=3 SV=1	--	--	--	--	--	--	--	--	--	--
Cluster-33085.20494	311	--	--	--	--	--	--	--	--	--	--	--	--	--	--	--	--	--	--
Cluster-33085.20495	1207	--	--	LC027358	Haliotis diversicolor genomic DNA, BAC clone: 009_rep_c2377	--	--	--	--	--	--	--	--	--	--	--	--	--	--
Cluster-33085.20492	1930	--	--	LC027360	Haliotis diversicolor genomic DNA, BAC clone: 009_rep_c2379	--	--	--	--	PF09213	M3	--	--	GO:0019956	chemokine binding	--	--	--	--
Cluster-33085.20493	2181	--	--	--	--	--	--	--	--	PF02070	Neuromedin U	GO:0006940	regulation of smooth muscle contraction	--	--	--	--	--	--
Cluster-33085.20490	848	--	--	--	--	--	--	--	--	--	--	--	--	--	--	--	--	--	--
Cluster-33085.20491	854	--	--	--	--	--	--	--	--	PF09198	Bacteriophage T4 beta-glucosyltransferase	GO:0006304	DNA modification	GO:0033821	DNA beta-glucosyltransferase activity	--	--	--	--
Cluster-33085.31735	7005	ESO90331.1	hypothetical protein LOTGIDRAFT_218024, partial [Lottia gigantea]	--	--	--	--	Q24K12	G patch domain-containing protein 1 OS=Bos taurus GN=GPATCH1 PE=2 SV=1	PF01585//PF12678//PF00589//PF00209//PF13639	G-patch domain//RING-H2 zinc finger//Phage integrase family//Sodium:neurotransmitter symporter family//Ring finger domain	GO:0006310//GO:0006836//GO:0006812//GO:0015074	DNA recombination//neurotransmitter transport//cation transport//DNA integration	GO:0005515//GO:0005328//GO:0003677//GO:0003676//GO:0008270	protein binding//neurotransmitter:sodium symporter activity//DNA binding//nucleic acid binding//zinc ion binding	GO:0016021	integral component of membrane	KOG2138	Predicted RNA binding protein, contains G-patch domain
Cluster-33085.31734	772	--	--	LC027302	Haliotis diversicolor genomic DNA, BAC clone: 002_c2	--	--	--	--	--	--	--	--	--	--	--	--	--	--
Cluster-33085.31737	2449	KOF85329.1	hypothetical protein OCBIM_22020538mg [Octopus bimaculoides]	--	--	--	--	--	--	--	--	--	--	--	--	--	--	--	--
Cluster-33085.31736	314	--	--	--	--	--	--	--	--	--	--	--	--	--	--	--	--	--	--
Cluster-33085.31731	832	--	--	DQ785762	Haliotis midae clone HmRS102D microsatellite sequence	--	--	--	--	--	--	--	--	--	--	--	--	--	--
Cluster-33085.31730	777	XP_014295770.1	PREDICTED: uncharacterized protein LOC106693298, partial [Microplitis demolitor]	DQ785762	Haliotis midae clone HmRS102D microsatellite sequence	--	--	--	--	--	--	--	--	--	--	--	--	--	--
Cluster-33085.20498	734	XP_019921890.1	PREDICTED: uncharacterized protein LOC105326302 [Crassostrea gigas]	--	--	--	--	--	--	--	--	--	--	--	--	--	--	--	--
Cluster-33085.20499	714	--	--	--	--	--	--	--	--	--	--	--	--	--	--	--	--	--	--
Cluster-62274.0	563	--	--	--	--	--	--	--	--	--	--	--	--	--	--	--	--	--	--
Cluster-60470.0	342	--	--	--	--	--	--	--	--	--	--	--	--	--	--	--	--	--	--
Cluster-35530.0	350	PAV68010.1	hypothetical protein WR25_04090 [Diploscapter pachys]	CP000481	Acidothermus cellulolyticus 11B, complete genome	--	--	--	--	PF06085//PF13508//PF00583//PF13673	Lipoprotein Rz1 precursor//Acetyltransferase (GNAT) domain//Acetyltransferase (GNAT) family//Acetyltransferase (GNAT) domain	--	--	--	--	--	--	--	--
Cluster-33085.10299	3541	XP_021341881.1	WD repeat-containing protein 75-like [Mizuhopecten yessoensis]	LC027303	Haliotis diversicolor genomic DNA, BAC clone: 002_c3	--	--	Q6DFC6	WD repeat-containing protein 75 OS=Xenopus laevis GN=wdr75 PE=2 SV=1	PF00400	WD domain, G-beta repeat	--	--	GO:0005515	protein binding	--	--	KOG1963	WD40 repeat protein
Cluster-20251.0	867	XP_018028334.1	PREDICTED: cysteine synthase-like [Hyalella azteca]	CP017420	Delftia tsuruhatensis strain CM13, complete genome	--	--	Q59447	Cysteine synthase OS=Flavobacterium sp. (strain K3-15 / DSM ID92-509) GN=cysK PE=3 SV=1	PF00126	Bacterial regulatory helix-turn-helix protein, lysR family	GO:0006355	regulation of transcription, DNA-templated	GO:0003700	transcription factor activity, sequence-specific DNA binding	GO:0005667	transcription factor complex	KOG1252	Cystathionine beta-synthase and related enzymes
Cluster-74412.1	461	--	--	LC027310	Haliotis diversicolor genomic DNA, BAC clone: 002_c10	--	--	--	--	--	--	--	--	--	--	--	--	--	--
Cluster-10592.0	367	PAV70568.1	hypothetical protein WR25_01482 [Diploscapter pachys]	CP017420	Delftia tsuruhatensis strain CM13, complete genome	--	--	Q5YXD6	Beta-lactamase FAR-1 OS=Nocardia farcinica (strain IFM 10152) GN=bla PE=1 SV=2	PF13691	tRNase Z endonuclease	GO:0008033	tRNA processing	--	--	--	--	--	--
Cluster-33085.10298	301	--	--	LC027302	Haliotis diversicolor genomic DNA, BAC clone: 002_c2	--	--	--	--	--	--	--	--	--	--	--	--	--	--
Cluster-63729.0	611	XP_022338927.1	putative nuclease HARBI1 [Crassostrea virginica]	--	--	--	--	Q6AZB8	Putative nuclease HARBI1 OS=Danio rerio GN=harbi1 PE=2 SV=1	PF01609	Transposase DDE domain	GO:0006313	transposition, DNA-mediated	GO:0004803//GO:0003677	transposase activity//DNA binding	--	--	--	--
Cluster-46569.0	326	--	--	--	--	--	--	--	--	--	--	--	--	--	--	--	--	--	--
Cluster-51833.0	435	--	--	--	--	--	--	--	--	--	--	--	--	--	--	--	--	--	--
Cluster-51577.0	618	--	--	--	--	--	--	--	--	--	--	--	--	--	--	--	--	--	--
Cluster-21869.0	358	PRD19849.1	glmM [Nephila clavipes]	CP015638	Pseudomonas fluorescens strain L111, complete genome	--	--	C3K264	Phosphoglucosamine mutase OS=Pseudomonas fluorescens (strain SBW25) GN=glmM PE=3 SV=1	PF02878	Phosphoglucomutase/phosphomannomutase, alpha/beta/alpha domain I	GO:0005975	carbohydrate metabolic process	GO:0016868	intramolecular transferase activity, phosphotransferases	--	--	KOG1220	Phosphoglucomutase/phosphomannomutase
Cluster-28747.2	1601	--	--	CP002986	Stenotrophomonas maltophilia JV3, complete genome	--	--	Q1CZL0	Chemotaxis response regulator protein-glutamate methylesterase 3 OS=Myxococcus xanthus (strain DK 1622) GN=cheB3 PE=3 SV=1	PF01339//PF01584	CheB methylesterase//CheW-like domain	GO:0007165//GO:0000160//GO:0006935	signal transduction//phosphorelay signal transduction system//chemotaxis	GO:0008984//GO:0004871//GO:0000156	protein-glutamate methylesterase activity//signal transducer activity//phosphorelay response regulator activity	GO:0005737	cytoplasm	--	--
Cluster-24214.3	3199	PRD35437.1	replication protein [Nephila clavipes]	KC543497	Pseudomonas aeruginosa PA96 plasmid pOZ176, complete sequence	--	--	--	--	PF05438	Thyrotropin-releasing hormone (TRH)	GO:0007218//GO:0009755	neuropeptide signaling pathway//hormone-mediated signaling pathway	GO:0005184	neuropeptide hormone activity	GO:0005576	extracellular region	--	--
Cluster-6115.0	340	--	--	--	--	--	--	--	--	--	--	--	--	--	--	--	--	--	--
Cluster-28747.1	1657	PRD39650.1	cheA [Nephila clavipes]	CP011305	Stenotrophomonas maltophilia strain ISMMS2, complete genome	--	--	P18769	Gliding motility regulatory protein OS=Myxococcus xanthus GN=frzE PE=1 SV=1	PF00072//PF10954//PF01584	Response regulator receiver domain//Protein of unknown function (DUF2755)//CheW-like domain	GO:0006935//GO:0000160//GO:0007165	chemotaxis//phosphorelay signal transduction system//signal transduction	GO:0004871	signal transducer activity	GO:0016021	integral component of membrane	--	--
Cluster-10922.0	489	--	--	CP000606	Shewanella loihica PV-4, complete genome	--	--	--	--	--	--	--	--	--	--	--	--	--	--
Cluster-1830.0	437	--	--	CP000606	Shewanella loihica PV-4, complete genome	--	--	--	--	--	--	--	--	--	--	--	--	--	--
Cluster-50515.0	436	--	--	--	--	--	--	--	--	--	--	--	--	--	--	--	--	--	--
Cluster-70754.0	766	XP_013070719.1	PREDICTED: nucleoside diphosphate kinase homolog 5-like [Biomphalaria glabrata]	XM_013945902	PREDICTED: Apteryx australis mantelli NME/NM23 family member 5 (NME5), mRNA	--	--	P56597	Nucleoside diphosphate kinase homolog 5 OS=Homo sapiens GN=NME5 PE=1 SV=1	PF02148//PF00334	Zn-finger in ubiquitin-hydrolases and other protein//Nucleoside diphosphate kinase	GO:0006183//GO:0006241//GO:0006165//GO:0006206//GO:0006144//GO:0006228	GTP biosynthetic process//CTP biosynthetic process//nucleoside diphosphate phosphorylation//pyrimidine nucleobase metabolic process//purine nucleobase metabolic process//UTP biosynthetic process	GO:0008270//GO:0004550	zinc ion binding//nucleoside diphosphate kinase activity	--	--	KOG0888	Nucleoside diphosphate kinase
Cluster-66530.0	1345	XP_022320087.1	radial spoke head 1 homolog [Crassostrea virginica]	XM_008827365	PREDICTED: Nannospalax galili radial spoke head 1 homolog (Rsph1), mRNA	K19755	radial spoke head protein 1	Q8VIG3	Radial spoke head 1 homolog OS=Mus musculus GN=Rsph1 PE=1 SV=2	--	--	--	--	--	--	--	--	--	--
Cluster-33085.66029	474	--	--	--	--	--	--	--	--	PF08294	TIM21	GO:0030150	protein import into mitochondrial matrix	--	--	GO:0005744	mitochondrial inner membrane presequence translocase complex	--	--
Cluster-33085.66028	334	--	--	--	--	--	--	--	--	--	--	--	--	--	--	--	--	--	--
Cluster-20236.0	820	XP_022206025.1	uncharacterized protein LOC111062642 [Nilaparvata lugens]	CP016603	Comamonas aquatica strain CJG genome	--	--	A1WGR0	Phosphoenolpyruvate carboxylase OS=Verminephrobacter eiseniae (strain EF01-2) GN=ppc PE=3 SV=1	PF00311	Phosphoenolpyruvate carboxylase	GO:0015977//GO:0006094//GO:0019643//GO:0006099	carbon fixation//gluconeogenesis//reductive tricarboxylic acid cycle//tricarboxylic acid cycle	GO:0008964	phosphoenolpyruvate carboxylase activity	--	--	--	--
Cluster-33085.66025	774	--	--	--	--	--	--	--	--	--	--	--	--	--	--	--	--	--	--
Cluster-33085.66024	722	--	--	--	--	--	--	--	--	--	--	--	--	--	--	--	--	--	--
Cluster-33085.66027	576	--	--	--	--	--	--	--	--	PF15096	G6B family	--	--	--	--	GO:0016021	integral component of membrane	--	--
Cluster-33085.66026	401	--	--	--	--	--	--	--	--	PF01721	Class II bacteriocin	GO:0042742	defense response to bacterium	--	--	GO:0005576	extracellular region	--	--
Cluster-33085.66021	1227	--	--	--	--	--	--	--	--	--	--	--	--	--	--	--	--	--	--
Cluster-33085.66020	504	--	--	--	--	--	--	--	--	--	--	--	--	--	--	--	--	--	--
Cluster-22910.0	367	--	--	CP011319	Janthinobacterium sp. 1_2014MBL_MicDiv, complete genome	--	--	--	--	--	--	--	--	--	--	--	--	--	--
Cluster-33085.66022	331	--	--	--	--	--	--	--	--	--	--	--	--	--	--	--	--	--	--
Cluster-8506.0	488	CDW59620.1	PGI domain containing protein [Trichuris trichiura]	CP016228	Vibrio crassostreae 9CS106 chromosome 1, complete sequence	--	--	B7VI73	Glucose-6-phosphate isomerase OS=Vibrio tasmaniensis (strain LGP32) GN=pgi PE=3 SV=1	PF00342	Phosphoglucose isomerase	GO:0005985//GO:0005982//GO:0006094//GO:0006096//GO:0006098	sucrose metabolic process//starch metabolic process//gluconeogenesis//glycolytic process//pentose-phosphate shunt	GO:0004347	glucose-6-phosphate isomerase activity	--	--	KOG2446	Glucose-6-phosphate isomerase
Cluster-71673.0	1008	--	--	--	--	--	--	--	--	PF01243	Pyridoxamine 5'-phosphate oxidase	GO:0055114//GO:0008615	oxidation-reduction process//pyridoxine biosynthetic process	GO:0004733//GO:0010181	pyridoxamine-phosphate oxidase activity//FMN binding	--	--	--	--
Cluster-37609.0	511	PRD21538.1	ppsA [Nephila clavipes]	CP012400	Pseudomonas fluorescens strain LBUM636, complete genome	--	--	Q02KR1	Phosphoenolpyruvate synthase OS=Pseudomonas aeruginosa (strain UCBPP-PA14) GN=ppsA PE=1 SV=1	PF02896	PEP-utilising enzyme, TIM barrel domain	GO:0016310	phosphorylation	GO:0016772	transferase activity, transferring phosphorus-containing groups	--	--	--	--
Cluster-78550.0	555	--	--	--	--	--	--	--	--	--	--	--	--	--	--	--	--	--	--
Cluster-57205.0	428	--	--	--	--	--	--	--	--	PF04083	Partial alpha/beta-hydrolase lipase region	GO:0006629	lipid metabolic process	--	--	--	--	--	--
Cluster-73042.0	352	--	--	--	--	--	--	--	--	PF09547	Stage IV sporulation protein A (spore_IV_A)	GO:0043934	sporulation	GO:0016887//GO:0005524	ATPase activity//ATP binding	--	--	--	--
Cluster-33085.3878	504	--	--	--	--	--	--	--	--	--	--	--	--	--	--	--	--	--	--
Cluster-66878.0	487	--	--	--	--	--	--	--	--	--	--	--	--	--	--	--	--	--	--
Cluster-25394.0	491	--	--	CP011319	Janthinobacterium sp. 1_2014MBL_MicDiv, complete genome	--	--	--	--	PF03133	Tubulin-tyrosine ligase family	GO:0006464	cellular protein modification process	--	--	--	--	--	--
Cluster-33085.3879	2396	XP_012935644.1	PREDICTED: 4-coumarate--CoA ligase 2-like [Aplysia californica]	LC027358	Haliotis diversicolor genomic DNA, BAC clone: 009_rep_c2377	--	--	P9WQ36	Long-chain-fatty-acid--CoA ligase FadD13 OS=Mycobacterium tuberculosis (strain CDC 1551 / Oshkosh) GN=fadD13 PE=3 SV=1	PF00501	AMP-binding enzyme	GO:0008152	metabolic process	GO:0003824	catalytic activity	--	--	KOG1176	Acyl-CoA synthetase
Cluster-27925.0	509	XP_013304933.1	putative xanthine dehydrogenase accessory factor [Necator americanus]	CP017420	Delftia tsuruhatensis strain CM13, complete genome	--	--	--	--	--	--	--	--	--	--	--	--	--	--
Cluster-37459.0	447	--	--	CP014038	Vibrio harveyi strain ATCC 43516 chromosome 1, complete sequence	--	--	--	--	--	--	--	--	--	--	--	--	--	--
Cluster-33085.58278	2338	--	--	LC027359	Haliotis diversicolor genomic DNA, BAC clone: 009_rep_c2378	--	--	--	--	--	--	--	--	--	--	--	--	--	--
Cluster-27878.0	850	XP_015125390.1	PREDICTED: multiphosphoryl transfer protein-like [Diachasma alloeum]	CP017979	Escherichia coli str. K-12 substr. W3110 substrain ZK126 genome	--	--	P69811	Multiphosphoryl transfer protein OS=Escherichia coli (strain K12) GN=fruB PE=2 SV=1	PF00701	Dihydrodipicolinate synthetase family	GO:0008152	metabolic process	GO:0016829	lyase activity	--	--	--	--
Cluster-9995.0	425	--	--	CP017420	Delftia tsuruhatensis strain CM13, complete genome	--	--	--	--	PF00072	Response regulator receiver domain	GO:0000160	phosphorelay signal transduction system	--	--	--	--	--	--
Cluster-30393.0	552	KMQ86736.1	conjugative transfer atpase [Lasius niger]	--	--	--	--	--	--	--	--	--	--	--	--	--	--	--	--
Cluster-15963.0	508	--	--	CP017420	Delftia tsuruhatensis strain CM13, complete genome	--	--	--	--	--	--	--	--	--	--	--	--	--	--
Cluster-31699.0	955	PRD40116.1	yiaD [Nephila clavipes]	CP008838	Stenotrophomonas maltophilia strain 13637 genome	--	--	P65594	Peptidoglycan-binding protein ArfA OS=Mycobacterium bovis (strain ATCC BAA-935 / AF2122/97) GN=arfA PE=3 SV=1	PF10099	Anti-sigma-K factor rskA	--	--	--	--	GO:0016021//GO:0005886	integral component of membrane//plasma membrane	--	--
Cluster-6685.0	340	--	--	--	--	--	--	--	--	--	--	--	--	--	--	--	--	--	--
Cluster-32238.0	654	--	--	--	--	--	--	--	--	PF00076	RNA recognition motif. (a.k.a. RRM, RBD, or RNP domain)	--	--	GO:0003676	nucleic acid binding	--	--	--	--
Cluster-54240.0	717	XP_021355212.1	uncharacterized protein LOC110451492 [Mizuhopecten yessoensis]	--	--	--	--	--	--	--	--	--	--	--	--	--	--	--	--
Cluster-56800.0	863	XP_022316867.1	uncharacterized protein LOC111120447 [Crassostrea virginica]	--	--	--	--	--	--	--	--	--	--	--	--	--	--	--	--
Cluster-67770.0	422	--	--	--	--	--	--	--	--	--	--	--	--	--	--	--	--	--	--
Cluster-75957.0	366	--	--	--	--	--	--	--	--	--	--	--	--	--	--	--	--	--	--
Cluster-68346.0	907	--	--	--	--	--	--	--	--	--	--	--	--	--	--	--	--	--	--
Cluster-65108.0	975	--	--	--	--	--	--	--	--	--	--	--	--	--	--	--	--	--	--
Cluster-23135.0	838	PAV68648.1	hypothetical protein WR25_20517 [Diploscapter pachys]	LT608330	Pseudomonas aeruginosa isolate PA14Or_reads genome assembly, chromosome: PA14OR	--	--	Q8X6I9	Putative xanthine dehydrogenase YagT iron-sulfur-binding subunit OS=Escherichia coli O157:H7 GN=yagT PE=3 SV=1	PF13085//PF00941//PF01799//PF00111//PF15234	2Fe-2S iron-sulfur cluster binding domain//FAD binding domain in molybdopterin dehydrogenase//[2Fe-2S] binding domain//2Fe-2S iron-sulfur cluster binding domain//Linker for activation of T-cells	GO:0055114//GO:0007165//GO:0006118	oxidation-reduction process//signal transduction//obsolete electron transport	GO:0009055//GO:0046872//GO:0016491//GO:0051536	electron carrier activity//metal ion binding//oxidoreductase activity//iron-sulfur cluster binding	GO:0016020	membrane	KOG0430	Xanthine dehydrogenase
Cluster-34589.0	518	--	--	CP013031	Escherichia coli strain H1827/12, complete genome	--	--	P28915	Uncharacterized protein YbfC OS=Escherichia coli (strain K12) GN=ybfC PE=3 SV=1	--	--	--	--	--	--	--	--	--	--
Cluster-38950.0	362	XP_023306000.1	uncharacterized protein LOC111687759 [Lucilia cuprina]	CP002986	Stenotrophomonas maltophilia JV3, complete genome	--	--	P21865	Sensor protein KdpD OS=Escherichia coli (strain K12) GN=kdpD PE=1 SV=2	PF02702	Osmosensitive K+ channel His kinase sensor domain	GO:0016310//GO:0000160	phosphorylation//phosphorelay signal transduction system	GO:0000155//GO:0004673	phosphorelay sensor kinase activity//protein histidine kinase activity	GO:0009365//GO:0016020	protein histidine kinase complex//membrane	--	--
Cluster-65108.1	445	--	--	--	--	--	--	--	--	--	--	--	--	--	--	--	--	--	--
Cluster-33085.66650	2320	XP_006821686.1	PREDICTED: uncharacterized protein LOC102801836 [Saccoglossus kowalevskii]	--	--	--	--	--	--	--	--	--	--	--	--	--	--	--	--
Cluster-58313.0	310	XP_020631114.1	neuroligin-4, Y-linked-like [Orbicella faveolata]	--	--	--	--	P07692	Acetylcholinesterase OS=Torpedo marmorata GN=ache PE=1 SV=2	--	--	--	--	--	--	--	--	--	--
Cluster-42665.0	378	--	--	--	--	--	--	--	--	PF04871//PF02050	Uso1 / p115 like vesicle tethering protein, C terminal region//Flagellar FliJ protein	GO:0006886//GO:0006935//GO:0015031//GO:0071973	intracellular protein transport//chemotaxis//protein transport//bacterial-type flagellum-dependent cell motility	GO:0003774//GO:0008565	motor activity//protein transporter activity	GO:0009288//GO:0016020//GO:0005737	bacterial-type flagellum//membrane//cytoplasm	--	--
Cluster-15615.0	330	--	--	CP015202	Pseudomonas putida B6-2, complete genome	--	--	Q88QV3	Coenzyme PQQ synthesis protein F OS=Pseudomonas putida (strain KT2440) GN=pqqF PE=3 SV=1	--	--	--	--	--	--	--	--	--	--
Cluster-56431.0	410	--	--	LN598497	Cyprinus carpio genome assembly common carp genome ,scaffold 000002514	--	--	--	--	--	--	--	--	--	--	--	--	--	--
Cluster-59256.0	767	--	--	--	--	--	--	--	--	--	--	--	--	--	--	--	--	--	--
Cluster-2244.0	645	PRD21133.1	ispH [Nephila clavipes]	CP002735	Delftia sp. Cs1-4, complete genome	--	--	Q12EY5	4-hydroxy-3-methylbut-2-enyl diphosphate reductase OS=Polaromonas sp. (strain JS666 / ATCC BAA-500) GN=ispH PE=3 SV=1	PF02401	LytB protein	GO:0050992//GO:0019288	dimethylallyl diphosphate biosynthetic process//isopentenyl diphosphate biosynthetic process, methylerythritol 4-phosphate pathway	GO:0051745//GO:0046872	4-hydroxy-3-methylbut-2-en-1-yl diphosphate reductase activity//metal ion binding	--	--	--	--
Cluster-12311.0	324	--	--	CP000606	Shewanella loihica PV-4, complete genome	--	--	--	--	--	--	--	--	--	--	--	--	--	--
Cluster-33085.58488	5486	OWF43675.1	Protein NipSnap [Mizuhopecten yessoensis]	--	--	--	--	O55125	Protein NipSnap homolog 1 OS=Mus musculus GN=Nipsnap1 PE=1 SV=1	--	--	--	--	--	--	--	--	KOG2883	NIPSNAP1 protein
Cluster-33085.67959	538	--	--	LC027339	Haliotis diversicolor genomic DNA, BAC clone: 006_rep_c2411	--	--	--	--	--	--	--	--	--	--	--	--	--	--
Cluster-33085.3874	354	--	--	--	--	--	--	--	--	--	--	--	--	--	--	--	--	--	--
Cluster-10797.0	382	XP_011561493.1	PREDICTED: probable sulfate..thiosulfate import ATP-binding protein CysA [Plutella xylostella]	CP010883	Vibrio parahaemolyticus strain CHN25 chromosome 1, complete sequence	--	--	P04285	Oligopeptide transport ATP-binding protein OppD OS=Salmonella typhimurium (strain LT2 / SGSC1412 / ATCC 700720) GN=oppD PE=3 SV=1	PF00005//PF13304	ABC transporter//AAA domain, putative AbiEii toxin, Type IV TA system	--	--	GO:0005524//GO:0016887	ATP binding//ATPase activity	--	--	KOG0061	Transporter, ABC superfamily (Breast cancer resistance protein)
Cluster-10797.1	809	XP_011561494.1	PREDICTED: probable sulfate..thiosulfate import ATP-binding protein CysA [Plutella xylostella]	CP016228	Vibrio crassostreae 9CS106 chromosome 1, complete sequence	--	--	P08007	Oligopeptide transport ATP-binding protein OppF OS=Salmonella typhimurium (strain LT2 / SGSC1412 / ATCC 700720) GN=oppF PE=3 SV=2	PF00006//PF07728//PF08352//PF00004//PF00910//PF00005//PF03193//PF01926//PF00158//PF01695//PF00485//PF13304	ATP synthase alpha/beta family, nucleotide-binding domain//AAA domain (dynein-related subfamily)//Oligopeptide/dipeptide transporter, C-terminal region//ATPase family associated with various cellular activities (AAA)//RNA helicase//ABC transporter//Protein of unknown function, DUF258//50S ribosome-binding GTPase//Sigma-54 interaction domain//IstB-like ATP binding protein//Phosphoribulokinase / Ur…	GO:0006355//GO:0008152//GO:0015833	regulation of transcription, DNA-templated//metabolic process//peptide transport	GO:0003723//GO:0016301//GO:0008134//GO:0005525//GO:0000166//GO:0005524//GO:0016887//GO:0003924//GO:0003724	RNA binding//kinase activity//transcription factor binding//GTP binding//nucleotide binding//ATP binding//ATPase activity//GTPase activity//RNA helicase activity	GO:0005667	transcription factor complex	KOG0055	Multidrug/pheromone exporter, ABC superfamily
Cluster-33085.67952	654	--	--	--	--	--	--	--	--	--	--	--	--	--	--	--	--	--	--
Cluster-33085.67953	857	--	--	--	--	--	--	--	--	--	--	--	--	--	--	--	--	--	--
Cluster-33085.67950	620	--	--	--	--	--	--	--	--	PF00737	Photosystem II 10 kDa phosphoprotein	GO:0050821//GO:0015979	protein stabilization//photosynthesis	GO:0042301	phosphate ion binding	GO:0016020//GO:0009523	membrane//photosystem II	--	--
Cluster-33085.47139	2087	--	--	LC027355	Haliotis diversicolor genomic DNA, BAC clone: 008_rep_c1017	--	--	--	--	PF01780	Ribosomal L37ae protein family	GO:0006412//GO:0042254	translation//ribosome biogenesis	GO:0003735	structural constituent of ribosome	GO:0005622//GO:0005840	intracellular//ribosome	--	--
Cluster-33085.67956	419	--	--	--	--	--	--	--	--	--	--	--	--	--	--	--	--	--	--
Cluster-1953.0	554	XP_018028152.1	PREDICTED: UPF0065 protein in gbd 5'region-like [Hyalella azteca]	CP017420	Delftia tsuruhatensis strain CM13, complete genome	--	--	Q44018	UPF0065 protein in gbd 5'region OS=Cupriavidus necator PE=3 SV=1	PF03401	Tripartite tricarboxylate transporter family receptor	--	--	--	--	GO:0030288	outer membrane-bounded periplasmic space	--	--
Cluster-33085.67954	727	--	--	--	--	--	--	--	--	--	--	--	--	--	--	--	--	--	--
Cluster-33085.67955	519	--	--	--	--	--	--	--	--	--	--	--	--	--	--	--	--	--	--
Cluster-33085.63703	813	--	--	--	--	--	--	--	--	--	--	--	--	--	--	--	--	--	--
Cluster-33085.63702	488	--	--	--	--	--	--	--	--	--	--	--	--	--	--	--	--	--	--
Cluster-33085.62183	504	--	--	--	--	--	--	--	--	--	--	--	--	--	--	--	--	--	--
Cluster-33085.63700	1918	--	--	--	--	--	--	--	--	--	--	--	--	--	--	--	--	--	--
Cluster-33085.63707	426	--	--	--	--	--	--	--	--	--	--	--	--	--	--	--	--	--	--
Cluster-33085.63706	508	--	--	--	--	--	--	--	--	--	--	--	--	--	--	--	--	--	--
Cluster-33085.63705	310	--	--	--	--	--	--	--	--	--	--	--	--	--	--	--	--	--	--
Cluster-33085.63704	380	--	--	LC027299	Haliotis diversicolor genomic DNA, BAC clone: 001_rep_c982	--	--	--	--	--	--	--	--	--	--	--	--	--	--
Cluster-37899.0	784	XP_018028536.1	PREDICTED: N-carbamoyl-L-amino acid hydrolase-like [Hyalella azteca]	CP011319	Janthinobacterium sp. 1_2014MBL_MicDiv, complete genome	--	--	Q655X8	Probable allantoate deiminase OS=Oryza sativa subsp. japonica GN=AAH PE=1 SV=1	PF01546//PF01075	Peptidase family M20/M25/M40//Glycosyltransferase family 9 (heptosyltransferase)	GO:0008152	metabolic process	GO:0016757//GO:0016787	transferase activity, transferring glycosyl groups//hydrolase activity	--	--	--	--
Cluster-33085.63709	1401	XP_009058273.1	hypothetical protein LOTGIDRAFT_163518 [Lottia gigantea]	--	--	--	--	Q9C0B7	Transport and Golgi organization protein 6 homolog OS=Homo sapiens GN=TANGO6 PE=1 SV=2	PF02985//PF01602	HEAT repeat//Adaptin N terminal region	GO:0016192//GO:0006886	vesicle-mediated transport//intracellular protein transport	GO:0005515	protein binding	GO:0030117	membrane coat	KOG4653	Uncharacterized conserved protein
Cluster-33085.63708	3117	--	--	LC027294	Haliotis diversicolor genomic DNA, BAC clone: 001_rep_c977	--	--	--	--	PF08098	Anemonia sulcata toxin III family	GO:0009405//GO:0006810	pathogenesis//transport	GO:0019871	sodium channel inhibitor activity	GO:0042151	nematocyst	--	--
Cluster-148.0	518	XP_023297309.1	uncharacterized protein LOC111679920 [Lucilia cuprina]	CP013187	Pseudoalteromonas phenolica strain KCTC 12086 chromosome I, complete sequence	--	--	P0AG67	30S ribosomal protein S1 OS=Escherichia coli (strain K12) GN=rpsA PE=1 SV=1	PF00575	S1 RNA binding domain	--	--	GO:0003676	nucleic acid binding	--	--	--	--
Cluster-36291.0	651	--	--	--	--	--	--	--	--	PF01632	Ribosomal protein L35	GO:0042254//GO:0006412	ribosome biogenesis//translation	GO:0003735	structural constituent of ribosome	GO:0005622//GO:0005840	intracellular//ribosome	--	--
Cluster-28843.0	1832	CDW60637.1	DNA pol B and Aldolase II and DNA pol B exo1 doma in containing protein [Trichuris trichiura]	LT608330	Pseudomonas aeruginosa isolate PA14Or_reads genome assembly, chromosome: PA14OR	--	--	P21189	DNA polymerase II OS=Escherichia coli (strain K12) GN=polB PE=1 SV=2	PF03104//PF08445//PF01402//PF01418//PF12568//PF00583//PF13508//PF13413//PF01381//PF12844//PF13443//PF13673//PF04545	DNA polymerase family B, exonuclease domain//FR47-like protein//Ribbon-helix-helix protein, copG family//Helix-turn-helix domain, rpiR family//Acetyltransferase (GNAT) domain//Acetyltransferase (GNAT) family//Acetyltransferase (GNAT) domain//Helix-turn-helix domain//Helix-turn-helix//Helix-turn-helix domain//Cro/C1-type HTH DNA-binding domain//Acetyltransferase (GNAT) domain//Sigma-70, region 4	GO:0042967//GO:0006355//GO:0006352	acyl-carrier-protein biosynthetic process//regulation of transcription, DNA-templated//DNA-templated transcription, initiation	GO:0008408//GO:0016747//GO:0043565//GO:0008080//GO:0016987//GO:0003700//GO:0003677	3'-5' exonuclease activity//transferase activity, transferring acyl groups other than amino-acyl groups//sequence-specific DNA binding//N-acetyltransferase activity//sigma factor activity//transcription factor activity, sequence-specific DNA binding//DNA binding	GO:0005667	transcription factor complex	--	--
Cluster-62105.2	464	--	--	--	--	--	--	--	--	--	--	--	--	--	--	--	--	--	--
Cluster-30764.0	553	PAV73958.1	hypothetical protein WR25_24157 [Diploscapter pachys]	--	--	--	--	--	--	PF00593	TonB dependent receptor	GO:0006810//GO:0007165	transport//signal transduction	GO:0004872	receptor activity	GO:0016020	membrane	--	--
Cluster-47729.0	449	--	--	--	--	--	--	--	--	--	--	--	--	--	--	--	--	--	--
Cluster-33085.58815	636	--	--	--	--	--	--	--	--	--	--	--	--	--	--	--	--	--	--
Cluster-33085.58814	342	ADX36060.1	NADH dehydrogenase subunit 2 ..mitochondrion.. [Haliotis diversicolor supertexta]	HQ832673	Haliotis diversicolor supertexta isolate S16 mitochondrion, partial genome	--	--	--	--	--	--	--	--	--	--	--	--	--	--
Cluster-33085.58817	872	--	--	--	--	--	--	--	--	PF01392	Fz domain	--	--	GO:0005515	protein binding	--	--	--	--
Cluster-33085.58816	420	--	--	--	--	--	--	--	--	PF02165	Wilm's tumour protein	GO:0006355	regulation of transcription, DNA-templated	--	--	GO:0005634	nucleus	--	--
Cluster-33085.58811	409	--	--	--	--	--	--	--	--	--	--	--	--	--	--	--	--	--	--
Cluster-28942.0	388	--	--	CP017420	Delftia tsuruhatensis strain CM13, complete genome	--	--	--	--	PF00156//PF00072//PF00487//PF08369	Phosphoribosyl transferase domain//Response regulator receiver domain//Fatty acid desaturase//Proto-chlorophyllide reductase 57 kD subunit	GO:0015995//GO:0000160//GO:0006629//GO:0055114//GO:0009116//GO:0015979	chlorophyll biosynthetic process//phosphorelay signal transduction system//lipid metabolic process//oxidation-reduction process//nucleoside metabolic process//photosynthesis	GO:0016491	oxidoreductase activity	--	--	--	--
Cluster-33085.58813	382	--	--	--	--	--	--	--	--	--	--	--	--	--	--	--	--	--	--
Cluster-30163.0	344	--	--	--	--	--	--	--	--	--	--	--	--	--	--	--	--	--	--
Cluster-33085.58819	818	--	--	--	--	--	--	--	--	--	--	--	--	--	--	--	--	--	--
Cluster-1557.0	316	XP_017463877.1	PREDICTED: ferric enterobactin transport system permease protein FepD-like, partial [Rhagoletis zephyria]	--	--	--	--	O31568	Probable siderophore transport system permease protein YfiZ OS=Bacillus subtilis (strain 168) GN=yfiZ PE=1 SV=1	--	--	--	--	--	--	--	--	--	--
Cluster-33085.62258	652	XP_014780729.1	PREDICTED: uncharacterized protein LOC106876629 [Octopus bimaculoides]	LC027342	Haliotis diversicolor genomic DNA, BAC clone: 006_rep_c2414	--	--	B3DK56	Receptor-type tyrosine-protein phosphatase U OS=Danio rerio GN=ptpru PE=2 SV=1	--	--	--	--	--	--	--	--	--	--
Cluster-33085.62259	465	--	--	--	--	--	--	--	--	--	--	--	--	--	--	--	--	--	--
Cluster-30032.0	560	PRD39672.1	tolB [Nephila clavipes]	LT629793	Pseudomonas yamanorum strain LMG 27247 genome assembly, chromosome: I	--	--	C3JYS2	Protein TolB OS=Pseudomonas fluorescens (strain SBW25) GN=tolB PE=3 SV=1	PF02897//PF14583//PF00930	Prolyl oligopeptidase, N-terminal beta-propeller domain//Oligogalacturonate lyase//Dipeptidyl peptidase IV (DPP IV) N-terminal region	GO:0006508//GO:0045490	proteolysis//pectin catabolic process	GO:0047487//GO:0004252//GO:0070008	oligogalacturonide lyase activity//serine-type endopeptidase activity//serine-type exopeptidase activity	--	--	--	--
Cluster-32629.0	890	--	--	CP013119	Alcaligenes faecalis strain ZD02, complete genome	--	--	--	--	--	--	--	--	--	--	--	--	--	--
Cluster-3203.0	1705	XP_022836071.1	uncharacterized protein LOC111363475 [Spodoptera litura]	CP016228	Vibrio crassostreae 9CS106 chromosome 1, complete sequence	--	--	P12627	Nitrogen fixation protein VnfA OS=Azotobacter vinelandii GN=vnfA PE=1 SV=1	PF02954//PF09308	Bacterial regulatory protein, Fis family//LuxQ, periplasmic	GO:0016310	phosphorylation	GO:0043565//GO:0016791//GO:0004673	sequence-specific DNA binding//phosphatase activity//protein histidine kinase activity	GO:0009365	protein histidine kinase complex	--	--
Cluster-68237.0	683	XP_019641818.1	PREDICTED: 60S ribosomal protein L13-like isoform X2 [Branchiostoma belcheri]	NM_016738	Mus musculus ribosomal protein L13 (Rpl13), mRNA	--	--	P47963	60S ribosomal protein L13 OS=Mus musculus GN=Rpl13 PE=2 SV=3	PF01294	Ribosomal protein L13e	GO:0006412//GO:0042254	translation//ribosome biogenesis	GO:0003735	structural constituent of ribosome	GO:0005622//GO:0005840	intracellular//ribosome	KOG3295	60S Ribosomal protein L13
Cluster-51880.0	610	--	--	--	--	--	--	--	--	--	--	--	--	--	--	--	--	--	--
Cluster-33085.62181	331	--	--	LC027298	Haliotis diversicolor genomic DNA, BAC clone: 001_rep_c981	--	--	--	--	--	--	--	--	--	--	--	--	--	--
Cluster-76185.0	489	--	--	--	--	--	--	--	--	--	--	--	--	--	--	--	--	--	--
Cluster-72824.0	322	--	--	--	--	--	--	--	--	--	--	--	--	--	--	--	--	--	--
Cluster-43065.0	364	XP_008188966.1	PREDICTED: uncharacterized ABC transporter ATP-binding protein YkpA-like [Acyrthosiphon pisum]	CP009046	Staphylococcus epidermidis strain SEI, complete genome	--	--	O31716	Uncharacterized ABC transporter ATP-binding protein YkpA OS=Bacillus subtilis (strain 168) GN=ykpA PE=3 SV=1	PF00005	ABC transporter	--	--	GO:0016887//GO:0005524	ATPase activity//ATP binding	--	--	KOG0927	Predicted transporter (ABC superfamily)
Cluster-70840.0	405	--	--	--	--	--	--	--	--	PF03248	Rer1 family	--	--	--	--	GO:0016021	integral component of membrane	--	--
Cluster-9472.0	548	XP_018028662.1	PREDICTED: UPF0065 protein in clcB-clcD intergenic region-like [Hyalella azteca]	CP016603	Comamonas aquatica strain CJG genome	--	--	P0A177	UPF0065 protein in clcB-clcD intergenic region OS=Pseudomonas putida PE=3 SV=1	PF03401	Tripartite tricarboxylate transporter family receptor	--	--	--	--	GO:0030288	outer membrane-bounded periplasmic space	--	--
Cluster-11557.0	632	PRD39249.1	clpB [Nephila clavipes]	CP014038	Vibrio harveyi strain ATCC 43516 chromosome 1, complete sequence	--	--	Q87S63	Chaperone protein ClpB OS=Vibrio parahaemolyticus serotype O3:K6 (strain RIMD 2210633) GN=clpB PE=3 SV=1	PF04508//PF03193//PF07724//PF00448//PF00158//PF01695//PF08477//PF07728//PF06309//PF00910//PF00005//PF00004//PF05496	Viral A-type inclusion protein repeat//Protein of unknown function, DUF258//AAA domain (Cdc48 subfamily)//SRP54-type protein, GTPase domain//Sigma-54 interaction domain//IstB-like ATP binding protein//Ras of Complex, Roc, domain of DAPkinase//AAA domain (dynein-related subfamily)//Torsin//RNA helicase//ABC transporter//ATPase family associated with various cellular activities (AAA)//Holliday junc…	GO:0016032//GO:0006310//GO:0006281//GO:0006355//GO:0006614//GO:0007264	viral process//DNA recombination//DNA repair//regulation of transcription, DNA-templated//SRP-dependent cotranslational protein targeting to membrane//small GTPase mediated signal transduction	GO:0016887//GO:0003924//GO:0003723//GO:0005525//GO:0008134//GO:0005524//GO:0003724//GO:0009378	ATPase activity//GTPase activity//RNA binding//GTP binding//transcription factor binding//ATP binding//RNA helicase activity//four-way junction helicase activity	GO:0005667//GO:0009379//GO:0005657	transcription factor complex//Holliday junction helicase complex//replication fork	KOG1051	Chaperone HSP104 and related ATP-dependent Clp proteases
Cluster-55770.0	394	--	--	--	--	--	--	--	--	--	--	--	--	--	--	--	--	--	--
Cluster-33085.64414	4669	PRD38636.1	yngI [Nephila clavipes]	CP010359	Pseudomonas plecoglossicida strain NyZ12, complete genome	K00666	fatty-acyl-CoA synthase	Q499N5	Acyl-CoA synthetase family member 2, mitochondrial OS=Rattus norvegicus GN=Acsf2 PE=2 SV=1	PF00501//PF05188//PF08992//PF04055	AMP-binding enzyme//MutS domain II//Quinohemoprotein amine dehydrogenase, gamma subunit//Radical SAM superfamily	GO:0006298//GO:0008152//GO:0055114	mismatch repair//metabolic process//oxidation-reduction process	GO:0016638//GO:0003824//GO:0051536//GO:0005524//GO:0030983	oxidoreductase activity, acting on the CH-NH2 group of donors//catalytic activity//iron-sulfur cluster binding//ATP binding//mismatched DNA binding	--	--	KOG1177	Long chain fatty acid acyl-CoA ligase
Cluster-73374.0	458	--	--	--	--	--	--	--	--	--	--	--	--	--	--	--	--	--	--
Cluster-55436.0	1001	--	--	--	--	--	--	--	--	--	--	--	--	--	--	--	--	--	--
Cluster-33085.65705	343	--	--	LC027294	Haliotis diversicolor genomic DNA, BAC clone: 001_rep_c977	--	--	--	--	--	--	--	--	--	--	--	--	--	--
Cluster-33085.65704	372	XP_012943807.1	PREDICTED: uncharacterized protein LOC101853496 isoform X14 [Aplysia californica]	--	--	--	--	--	--	--	--	--	--	--	--	--	--	--	--
Cluster-33085.65707	502	--	--	--	--	--	--	--	--	--	--	--	--	--	--	--	--	--	--
Cluster-33085.65706	337	--	--	LC027355	Haliotis diversicolor genomic DNA, BAC clone: 008_rep_c1017	--	--	--	--	--	--	--	--	--	--	--	--	--	--
Cluster-11626.0	316	--	--	CP014038	Vibrio harveyi strain ATCC 43516 chromosome 1, complete sequence	--	--	--	--	--	--	--	--	--	--	--	--	--	--
Cluster-33085.65700	719	--	--	--	--	--	--	--	--	--	--	--	--	--	--	--	--	--	--
Cluster-33085.65703	882	ESP00321.1	hypothetical protein LOTGIDRAFT_173287 [Lottia gigantea]	--	--	--	--	--	--	--	--	--	--	--	--	--	--	--	--
Cluster-33085.65702	490	--	--	GQ352369	Haliotis diversicolor hemocyanin isoform 1 (H1) gene, partial cds	--	--	--	--	--	--	--	--	--	--	--	--	--	--
Cluster-33085.66965	326	--	--	--	--	--	--	--	--	--	--	--	--	--	--	--	--	--	--
Cluster-33085.65709	842	--	--	LC027342	Haliotis diversicolor genomic DNA, BAC clone: 006_rep_c2414	--	--	--	--	--	--	--	--	--	--	--	--	--	--
Cluster-33085.65708	1044	--	--	--	--	--	--	--	--	--	--	--	--	--	--	--	--	--	--
Cluster-33085.35446	1787	--	--	FJ607739	Haliotis diversicolor microsatellite HUHD57 sequence	--	--	--	--	--	--	--	--	--	--	--	--	--	--
Cluster-43157.0	1276	XP_018668642.1	PREDICTED: proprotein convertase subtilisin..kexin type 7-like [Ciona intestinalis]	CP001111	Stenotrophomonas maltophilia R551-3, complete genome	--	--	P31339	Microbial serine proteinase OS=Aeromonas salmonicida GN=aspA PE=1 SV=1	PF00082//PF01483//PF11593	Subtilase family//Proprotein convertase P-domain//Mediator complex subunit 3 fungal	GO:0006357//GO:0006508	regulation of transcription from RNA polymerase II promoter//proteolysis	GO:0001104//GO:0004252	RNA polymerase II transcription cofactor activity//serine-type endopeptidase activity	GO:0016592	mediator complex	KOG3525	Subtilisin-like proprotein convertase
Cluster-22789.0	324	XP_018022519.1	PREDICTED: UPF0065 protein in gbd 5'region-like [Hyalella azteca]	CP002657	Alicycliphilus denitrificans K601, complete genome	--	--	Q45389	Protein BugT OS=Bordetella pertussis (strain Tohama I / ATCC BAA-589 / NCTC 13251) GN=bugT PE=3 SV=2	PF03401	Tripartite tricarboxylate transporter family receptor	--	--	--	--	GO:0030288	outer membrane-bounded periplasmic space	--	--
Cluster-17692.0	348	XP_012521616.1	PREDICTED: glycine cleavage system H protein 2, mitochondrial-like [Monomorium pharaonis]	HE798556	Stenotrophomonas maltophilia D457 complete genome	--	--	B2FR20	Glycine cleavage system H protein OS=Stenotrophomonas maltophilia (strain K279a) GN=gcvH PE=3 SV=1	--	--	--	--	--	--	--	--	KOG3373	Glycine cleavage system H protein (lipoate-binding)
Cluster-58248.0	381	--	--	--	--	--	--	--	--	--	--	--	--	--	--	--	--	--	--
Cluster-70931.0	462	--	--	--	--	--	--	--	--	--	--	--	--	--	--	--	--	--	--
Cluster-37431.0	745	XP_011565510.1	PREDICTED: aquaporin NIP1-1-like [Plutella xylostella]	CP011319	Janthinobacterium sp. 1_2014MBL_MicDiv, complete genome	--	--	Q7NU39	Aquaporin Z OS=Chromobacterium violaceum (strain ATCC 12472 / DSM 30191 / JCM 1249 / NBRC 12614 / NCIMB 9131 / NCTC 9757) GN=aqpZ PE=3 SV=1	PF00230	Major intrinsic protein	GO:0006810	transport	GO:0005215	transporter activity	GO:0016020	membrane	KOG0223	Aquaporin (major intrinsic protein family)
Cluster-71927.0	326	--	--	--	--	--	--	--	--	--	--	--	--	--	--	--	--	--	--
Cluster-15323.0	536	--	--	CP013119	Alcaligenes faecalis strain ZD02, complete genome	--	--	--	--	PF01380//PF13580	SIS domain//SIS domain	GO:0005975	carbohydrate metabolic process	GO:0030246	carbohydrate binding	--	--	--	--
Cluster-60797.0	1030	--	--	--	--	--	--	--	--	--	--	--	--	--	--	--	--	--	--
Cluster-33085.59	1309	EMH72799.1	elongation factor Tu C-terminal domain containing protein [Entamoeba histolytica HM-1:IMSS-B]	LT608330	Pseudomonas aeruginosa isolate PA14Or_reads genome assembly, chromosome: PA14OR	--	--	P09591	Elongation factor Tu OS=Pseudomonas aeruginosa (strain ATCC 15692 / PAO1 / 1C / PRS 101 / LMG 12228) GN=tufA PE=3 SV=2	PF03144	Elongation factor Tu domain 2	--	--	GO:0005525	GTP binding	--	--	KOG0460	Mitochondrial translation elongation factor Tu
Cluster-33085.58	802	XP_012542951.1	PREDICTED: elongation factor Tu, cyanelle-like [Monomorium pharaonis]	CP008838	Stenotrophomonas maltophilia strain 13637 genome	K02358	elongation factor Tu	Q8NL22	Elongation factor Tu OS=Xanthomonas axonopodis pv. citri (strain 306) GN=tufA PE=3 SV=1	--	--	--	--	--	--	--	--	KOG0460	Mitochondrial translation elongation factor Tu
Cluster-33085.32419	463	--	--	LC027316	Haliotis diversicolor genomic DNA, BAC clone: 002_c16	--	--	--	--	--	--	--	--	--	--	--	--	--	--
Cluster-33085.32418	649	--	--	LC027339	Haliotis diversicolor genomic DNA, BAC clone: 006_rep_c2411	--	--	--	--	--	--	--	--	--	--	--	--	--	--
Cluster-14865.0	323	CDW59079.1	AsmA domain containing protein [Trichuris trichiura]	CP012400	Pseudomonas fluorescens strain LBUM636, complete genome	--	--	P37645	Uncharacterized protein YhjG OS=Escherichia coli (strain K12) GN=yhjG PE=4 SV=3	--	--	--	--	--	--	--	--	--	--
Cluster-9915.0	309	XP_011567779.1	PREDICTED: ABC transporter G family member 23-like [Plutella xylostella]	--	--	--	--	--	--	--	--	--	--	--	--	--	--	--	--
Cluster-33085.53	440	EPY28033.1	elongation factor Tu [Angomonas deanei]	CP016603	Comamonas aquatica strain CJG genome	K02358	elongation factor Tu	A1WCN6	Elongation factor Tu 2 OS=Acidovorax sp. (strain JS42) GN=tuf2 PE=3 SV=1	PF03144	Elongation factor Tu domain 2	--	--	GO:0005525	GTP binding	--	--	KOG0460	Mitochondrial translation elongation factor Tu
Cluster-33085.52	2156	CDW59665.1	DNA-directed RNA polymerase [Trichuris trichiura]	CP016228	Vibrio crassostreae 9CS106 chromosome 1, complete sequence	--	--	Q87KQ5	DNA-directed RNA polymerase subunit beta' OS=Vibrio parahaemolyticus serotype O3:K6 (strain RIMD 2210633) GN=rpoC PE=3 SV=1	PF08546//PF04998//PF01333	Ketopantoate reductase PanE/ApbA C terminal//RNA polymerase Rpb1, domain 5//Apocytochrome F, C-terminal	GO:0006351//GO:0055114//GO:0006144//GO:0006206//GO:0006118//GO:0015979	transcription, DNA-templated//oxidation-reduction process//purine nucleobase metabolic process//pyrimidine nucleobase metabolic process//obsolete electron transport//photosynthesis	GO:0003899//GO:0009055//GO:0005506//GO:0016491//GO:0020037//GO:0050661//GO:0003677	DNA-directed RNA polymerase activity//electron carrier activity//iron ion binding//oxidoreductase activity//heme binding//NADP binding//DNA binding	GO:0031361//GO:0005730	integral component of thylakoid membrane//nucleolus	KOG0261	RNA polymerase III, large subunit
Cluster-33085.51	4403	CDW59665.1	DNA-directed RNA polymerase [Trichuris trichiura]	FM954972	Vibrio splendidus LGP32 chromosome 1	--	--	Q7N9A3	DNA-directed RNA polymerase subunit beta' OS=Photorhabdus luminescens subsp. laumondii (strain TT01) GN=rpoC PE=3 SV=1	PF04560//PF06971//PF04983//PF04997//PF00562//PF00623//PF00624//PF16326//PF05000	RNA polymerase Rpb2, domain 7//Putative DNA-binding protein N-terminus//RNA polymerase Rpb1, domain 3//RNA polymerase Rpb1, domain 1//RNA polymerase Rpb2, domain 6//RNA polymerase Rpb1, domain 2//Flocculin repeat//ABC transporter C-terminal domain//RNA polymerase Rpb1, domain 4	GO:0051775//GO:0006351//GO:0045892//GO:0000128//GO:0006144//GO:0006206	response to redox state//transcription, DNA-templated//negative regulation of transcription, DNA-templated//flocculation//purine nucleobase metabolic process//pyrimidine nucleobase metabolic process	GO:0003899//GO:0003677	DNA-directed RNA polymerase activity//DNA binding	GO:0005730//GO:0005737	nucleolus//cytoplasm	KOG0260	RNA polymerase II, large subunit
Cluster-33085.50	434	XP_023303867.1	uncharacterized protein LOC111685820 [Lucilia cuprina]	CP006605	Vibrio campbellii ATCC BAA-1116 chromosome I, complete sequence	--	--	A7MXF0	DNA-directed RNA polymerase subunit beta' OS=Vibrio campbellii (strain ATCC BAA-1116 / BB120) GN=rpoC PE=3 SV=1	PF08546//PF04998	Ketopantoate reductase PanE/ApbA C terminal//RNA polymerase Rpb1, domain 5	GO:0006144//GO:0006206//GO:0055114//GO:0006351	purine nucleobase metabolic process//pyrimidine nucleobase metabolic process//oxidation-reduction process//transcription, DNA-templated	GO:0050661//GO:0003677//GO:0003899//GO:0016491	NADP binding//DNA binding//DNA-directed RNA polymerase activity//oxidoreductase activity	GO:0005730	nucleolus	KOG0260	RNA polymerase II, large subunit
Cluster-33085.32411	1407	--	--	GU996056	Haliotis discus hannai clone CHh441 microsatellite sequence	--	--	--	--	--	--	--	--	--	--	--	--	--	--
Cluster-33085.56	481	XP_012542951.1	PREDICTED: elongation factor Tu, cyanelle-like [Monomorium pharaonis]	CP017420	Delftia tsuruhatensis strain CM13, complete genome	--	--	A1WCN6	Elongation factor Tu 2 OS=Acidovorax sp. (strain JS42) GN=tuf2 PE=3 SV=1	PF03193//PF03144	Protein of unknown function, DUF258//Elongation factor Tu domain 2	--	--	GO:0003924//GO:0005525	GTPase activity//GTP binding	--	--	KOG0460	Mitochondrial translation elongation factor Tu
Cluster-33085.55	8583	ERL95962.1	hypothetical protein D910_00694, partial [Dendroctonus ponderosae]	CP011319	Janthinobacterium sp. 1_2014MBL_MicDiv, complete genome	--	--	A2SLG0	Elongation factor G OS=Methylibium petroleiphilum (strain PM1) GN=fusA PE=3 SV=1	PF00165//PF03647//PF00122//PF03034//PF00216//PF03144//PF01926//PF03193//PF00542//PF01529//PF03764//PF00164//PF00584//PF05875//PF02357//PF00298//PF16320	Bacterial regulatory helix-turn-helix proteins, AraC family//Transmembrane proteins 14C//E1-E2 ATPase//Phosphatidyl serine synthase//Bacterial DNA-binding protein//Elongation factor Tu domain 2//50S ribosome-binding GTPase//Protein of unknown function, DUF258//Ribosomal protein L7/L12 C-terminal domain//DHHC palmitoyltransferase//Elongation factor G, domain IV//Ribosomal protein S12/S23//SecE/Sec…	GO:0006355//GO:0042254//GO:0006807//GO:0006659//GO:0006886//GO:0006672//GO:0006605//GO:0006412	regulation of transcription, DNA-templated//ribosome biogenesis//nitrogen compound metabolic process//phosphatidylserine biosynthetic process//intracellular protein transport//ceramide metabolic process//protein targeting//translation	GO:0043565//GO:0000166//GO:0005525//GO:0008270//GO:0046872//GO:0016811//GO:0003700//GO:0003924//GO:0003735//GO:0003677	sequence-specific DNA binding//nucleotide binding//GTP binding//zinc ion binding//metal ion binding//hydrolase activity, acting on carbon-nitrogen (but not peptide) bonds, in linear amides//transcription factor activity, sequence-specific DNA binding//GTPase activity//structural constituent of ribosome//DNA binding	GO:0016021//GO:0005840//GO:0005622//GO:0005667//GO:0016020	integral component of membrane//ribosome//intracellular//transcription factor complex//membrane	KOG0465	Mitochondrial elongation factor
Cluster-31410.0	763	XP_023303000.1	uncharacterized protein LOC111684998 [Lucilia cuprina]	CP016182	Escherichia coli strain EC590, complete genome	--	--	Q46819	Putative electron transport protein YgfS OS=Escherichia coli (strain K12) GN=ygfS PE=3 SV=2	PF05187//PF07992	Electron transfer flavoprotein-ubiquinone oxidoreductase, 4Fe-4S//Pyridine nucleotide-disulphide oxidoreductase	GO:0055114	oxidation-reduction process	GO:0016491//GO:0004174	oxidoreductase activity//electron-transferring-flavoprotein dehydrogenase activity	--	--	--	--
Cluster-58429.1	835	--	--	LC027329	Haliotis diversicolor genomic DNA, BAC clone: 003_rep_c701	--	--	--	--	PF08375//PF02796	Proteasome regulatory subunit C-terminal//Helix-turn-helix domain of resolvase	GO:0042176//GO:0006310	regulation of protein catabolic process//DNA recombination	GO:0000150//GO:0003677//GO:0030234	recombinase activity//DNA binding//enzyme regulator activity	GO:0000502	proteasome complex	--	--
Cluster-4766.0	3810	PRD38466.1	yhjC [Nephila clavipes]	CP016228	Vibrio crassostreae 9CS106 chromosome 1, complete sequence	--	--	P43011	Uncharacterized HTH-type transcriptional regulator HI_1364 OS=Haemophilus influenzae (strain ATCC 51907 / DSM 11121 / KW20 / Rd) GN=HI_1364 PE=3 SV=1	PF00126//PF08447	Bacterial regulatory helix-turn-helix protein, lysR family//PAS fold	GO:0006355	regulation of transcription, DNA-templated	GO:0005515//GO:0003700	protein binding//transcription factor activity, sequence-specific DNA binding	GO:0005667	transcription factor complex	--	--
Cluster-33085.58489	637	--	--	--	--	--	--	--	--	--	--	--	--	--	--	--	--	--	--
Cluster-23680.0	740	PRD35822.1	ispE [Nephila clavipes]	CP017420	Delftia tsuruhatensis strain CM13, complete genome	--	--	A9BP16	4-diphosphocytidyl-2-C-methyl-D-erythritol kinase OS=Delftia acidovorans (strain DSM 14801 / SPH-1) GN=ispE PE=3 SV=1	PF00288	GHMP kinases N terminal domain	--	--	GO:0005524	ATP binding	--	--	--	--
Cluster-66019.0	731	--	--	LC027342	Haliotis diversicolor genomic DNA, BAC clone: 006_rep_c2414	--	--	--	--	--	--	--	--	--	--	--	--	--	--
Cluster-43179.0	632	--	--	CP014999	Pseudomonas aeruginosa strain PA7790, complete genome	--	--	--	--	PF01599	Ribosomal protein S27a	GO:0006412//GO:0042254	translation//ribosome biogenesis	GO:0003735	structural constituent of ribosome	GO:0005840	ribosome	--	--
Cluster-50261.0	587	--	--	--	--	--	--	--	--	PF02296//PF00444	Alpha adaptin AP2, C-terminal domain//Ribosomal protein L36	GO:0006886//GO:0016192//GO:0042254//GO:0006412	intracellular protein transport//vesicle-mediated transport//ribosome biogenesis//translation	GO:0003735	structural constituent of ribosome	GO:0005622//GO:0030131//GO:0005840	intracellular//clathrin adaptor complex//ribosome	--	--
Cluster-41967.0	722	EFX61332.1	hypothetical protein DAPPUDRAFT_340108 [Daphnia pulex]	CP017420	Delftia tsuruhatensis strain CM13, complete genome	--	--	--	--	--	--	--	--	--	--	--	--	--	--
Cluster-61392.1	488	--	--	--	--	--	--	--	--	--	--	--	--	--	--	--	--	--	--
Cluster-61392.0	715	--	--	LC027332	Haliotis diversicolor genomic DNA, BAC clone: 004_rep_c861	--	--	--	--	--	--	--	--	--	--	--	--	--	--
Cluster-66371.0	376	--	--	D83984	Haliotis diversicolor gene for IDO-like myoglobin, complete cds	--	--	--	--	--	--	--	--	--	--	--	--	--	--
Cluster-60146.1	533	--	--	--	--	--	--	--	--	--	--	--	--	--	--	--	--	--	--
Cluster-13057.0	314	--	--	CP014039	Vibrio harveyi strain ATCC 43516 chromosome 2, complete sequence	--	--	--	--	--	--	--	--	--	--	--	--	--	--
Cluster-56086.0	344	--	--	LC027360	Haliotis diversicolor genomic DNA, BAC clone: 009_rep_c2379	--	--	--	--	--	--	--	--	--	--	--	--	--	--
Cluster-18865.0	358	PRD35798.1	zapE [Nephila clavipes]	XM_005974297	PREDICTED: Pantholops hodgsonii lactation elevated protein 1-like (LOC102316127), mRNA	--	--	P64613	Cell division protein ZapE OS=Escherichia coli O157:H7 GN=zapE PE=3 SV=1	PF03969	AFG1-like ATPase	--	--	GO:0005524	ATP binding	--	--	KOG2383	Predicted ATPase
Cluster-63474.0	587	--	--	--	--	--	--	--	--	--	--	--	--	--	--	--	--	--	--
Cluster-60146.0	406	--	--	--	--	--	--	--	--	--	--	--	--	--	--	--	--	--	--
Cluster-33085.66205	418	--	--	--	--	--	--	--	--	--	--	--	--	--	--	--	--	--	--
Cluster-37607.0	890	XP_023295970.1	uncharacterized protein LOC111678791 [Lucilia cuprina]	CP013031	Escherichia coli strain H1827/12, complete genome	--	--	P26266	Ferric enterobactin transport protein FepE OS=Escherichia coli (strain K12) GN=fepE PE=1 SV=2	PF02706	Chain length determinant protein	GO:0009103	lipopolysaccharide biosynthetic process	--	--	GO:0016020	membrane	--	--
Cluster-73367.1	534	--	--	--	--	--	--	--	--	PF04055	Radical SAM superfamily	--	--	GO:0003824//GO:0051536	catalytic activity//iron-sulfur cluster binding	--	--	--	--
Cluster-64891.0	569	--	--	--	--	--	--	--	--	--	--	--	--	--	--	--	--	--	--
Cluster-67848.0	434	--	--	--	--	--	--	--	--	--	--	--	--	--	--	--	--	--	--
Cluster-63755.0	525	--	--	--	--	--	--	--	--	--	--	--	--	--	--	--	--	--	--
Cluster-49505.0	420	--	--	--	--	--	--	--	--	--	--	--	--	--	--	--	--	--	--
Cluster-6072.0	550	--	--	--	--	--	--	--	--	PF02321	Outer membrane efflux protein	GO:0006810	transport	GO:0005215	transporter activity	--	--	--	--
Cluster-50634.0	748	ANK58183.1	caveolin-1 [Haliotis discus discus]	XM_005109482	PREDICTED: Aplysia californica caveolin-1-like (LOC101862612), transcript variant X1, mRNA	--	--	Q2QL79	Caveolin-1 OS=Didelphis virginiana GN=CAV1 PE=3 SV=1	PF01146	Caveolin	GO:0070836	caveola assembly	--	--	--	--	--	--
Cluster-50634.1	598	ANK58183.1	caveolin-1 [Haliotis discus discus]	--	--	--	--	--	--	PF01146	Caveolin	GO:0070836	caveola assembly	--	--	--	--	--	--
Cluster-36826.0	428	--	--	--	--	--	--	--	--	--	--	--	--	--	--	--	--	--	--
Cluster-49365.0	404	--	--	--	--	--	--	--	--	--	--	--	--	--	--	--	--	--	--
Cluster-36223.0	605	PRD39470.1	zwf [Nephila clavipes]	CP003841	Alteromonas macleodii ATCC 27126, complete genome	--	--	P37986	Glucose-6-phosphate 1-dehydrogenase OS=Dickeya dadantii (strain 3937) GN=zwf PE=3 SV=1	PF00479	Glucose-6-phosphate dehydrogenase, NAD binding domain	GO:0006749//GO:0055114//GO:0006006//GO:0006098	glutathione metabolic process//oxidation-reduction process//glucose metabolic process//pentose-phosphate shunt	GO:0050661//GO:0004345	NADP binding//glucose-6-phosphate dehydrogenase activity	--	--	KOG0563	Glucose-6-phosphate 1-dehydrogenase
Cluster-33085.13502	800	--	--	LC027302	Haliotis diversicolor genomic DNA, BAC clone: 002_c2	--	--	--	--	--	--	--	--	--	--	--	--	--	--
Cluster-77337.0	778	KRY03090.1	Translationally-controlled tumor -like protein, partial [Trichinella patagoniensis]	XM_004134167	PREDICTED: Cucumis sativus translationally-controlled tumor protein homolog (LOC101204913), mRNA	--	--	Q9M5I8	Translationally-controlled tumor protein homolog OS=Cucumis melo GN=TCTP PE=2 SV=1	--	--	--	--	--	--	--	--	KOG1727	Microtubule-binding protein (translationally controlled tumor protein)
Cluster-41932.0	515	--	--	CP015202	Pseudomonas putida B6-2, complete genome	--	--	--	--	--	--	--	--	--	--	--	--	--	--
Cluster-72118.1	481	--	--	LC027358	Haliotis diversicolor genomic DNA, BAC clone: 009_rep_c2377	--	--	--	--	--	--	--	--	--	--	--	--	--	--
Cluster-33085.37251	1979	ABY87352.1	glutathione-S-transferase isoform [Haliotis diversicolor]	EU244335	Haliotis diversicolor clone HDr4CJ55 glutathione-S-transferase isoform mRNA, complete cds	--	--	Q9BEA9	Glutathione S-transferase Mu 3 OS=Macaca fuscata fuscata GN=GSTM3 PE=2 SV=3	PF02798	Glutathione S-transferase, N-terminal domain	--	--	GO:0005515	protein binding	--	--	--	--
Cluster-36442.0	1391	XP_017118217.1	PREDICTED: uncharacterized protein HI_0933-like [Drosophila elegans]	CP011305	Stenotrophomonas maltophilia strain ISMMS2, complete genome	--	--	P44941	Uncharacterized protein HI_0933 OS=Haemophilus influenzae (strain ATCC 51907 / DSM 11121 / KW20 / Rd) GN=HI_0933 PE=1 SV=1	PF00989//PF00072	PAS fold//Response regulator receiver domain	GO:0006355//GO:0000160	regulation of transcription, DNA-templated//phosphorelay signal transduction system	--	--	--	--	--	--
Cluster-33085.13500	4139	XP_013070023.1	PREDICTED: rap1 GTPase-activating protein 1-like isoform X2 [Biomphalaria glabrata]	XM_016987116	PREDICTED: Nasonia vitripennis rap1 GTPase-activating protein 1-like (LOC100121750), mRNA	--	--	A2ALS5	Rap1 GTPase-activating protein 1 OS=Mus musculus GN=Rap1gap PE=1 SV=2	PF15800//PF02145	Clock interacting protein circadian//Rap/ran-GAP	GO:0045892//GO:0051056//GO:0042754	negative regulation of transcription, DNA-templated//regulation of small GTPase mediated signal transduction//negative regulation of circadian rhythm	GO:0005096	GTPase activator activity	--	--	KOG3686	Rap1-GTPase-activating protein (Rap1GAP)
Cluster-53536.0	476	--	--	LC027358	Haliotis diversicolor genomic DNA, BAC clone: 009_rep_c2377	--	--	--	--	--	--	--	--	--	--	--	--	--	--
Cluster-33085.13501	415	--	--	--	--	--	--	--	--	--	--	--	--	--	--	--	--	--	--
Cluster-16019.0	652	--	--	CP003589	Pseudomonas putida ND6 plasmid pND6-2, complete sequence	--	--	--	--	PF00120	Glutamine synthetase, catalytic domain	GO:0006807//GO:0009252	nitrogen compound metabolic process//peptidoglycan biosynthetic process	GO:0004356	glutamate-ammonia ligase activity	--	--	--	--
Cluster-61812.1	482	--	--	--	--	--	--	--	--	--	--	--	--	--	--	--	--	--	--
Cluster-50613.0	399	--	--	--	--	--	--	--	--	--	--	--	--	--	--	--	--	--	--
Cluster-33085.13506	837	--	--	--	--	--	--	--	--	--	--	--	--	--	--	--	--	--	--
Cluster-8471.0	310	PRD38973.1	transcriptional regulatory protein [Nephila clavipes]	CP000606	Shewanella loihica PV-4, complete genome	--	--	A3QEP5	Crossover junction endodeoxyribonuclease RuvC OS=Shewanella loihica (strain ATCC BAA-1088 / PV-4) GN=ruvC PE=3 SV=1	PF02075	Crossover junction endodeoxyribonuclease RuvC	GO:0006281//GO:0006310//GO:0006308	DNA repair//DNA recombination//DNA catabolic process	GO:0004520	endodeoxyribonuclease activity	--	--	--	--
Cluster-33085.13507	500	--	--	LC027358	Haliotis diversicolor genomic DNA, BAC clone: 009_rep_c2377	--	--	--	--	--	--	--	--	--	--	--	--	--	--
Cluster-37262.0	1053	PRD19016.1	rfbB [Nephila clavipes]	CP013031	Escherichia coli strain H1827/12, complete genome	--	--	P55293	dTDP-glucose 4,6-dehydratase OS=Escherichia coli GN=rfbB PE=3 SV=1	PF01370//PF00106//PF03435//PF01073	NAD dependent epimerase/dehydratase family//short chain dehydrogenase//Saccharopine dehydrogenase NADP binding domain//3-beta hydroxysteroid dehydrogenase/isomerase family	GO:0006694//GO:0008207//GO:0055114//GO:0008210//GO:0008152//GO:0008209	steroid biosynthetic process//C21-steroid hormone metabolic process//oxidation-reduction process//estrogen metabolic process//metabolic process//androgen metabolic process	GO:0016491//GO:0016616//GO:0003824//GO:0003854//GO:0050662	oxidoreductase activity//oxidoreductase activity, acting on the CH-OH group of donors, NAD or NADP as acceptor//catalytic activity//3-beta-hydroxy-delta5-steroid dehydrogenase activity//coenzyme binding	--	--	KOG0747	Putative NAD+-dependent epimerases
Cluster-71941.0	1363	--	--	--	--	--	--	--	--	--	--	--	--	--	--	--	--	--	--
Cluster-57946.0	670	--	--	--	--	--	--	--	--	--	--	--	--	--	--	--	--	--	--
Cluster-33085.13504	3007	XP_021378547.1	cell division cycle protein 23 homolog isoform X3 [Mizuhopecten yessoensis]	--	--	K03355	anaphase-promoting complex subunit 8	Q9UJX2	Cell division cycle protein 23 homolog OS=Homo sapiens GN=CDC23 PE=1 SV=3	PF13176//PF04049//PF02843//PF13181//PF13371//PF00515//PF13414//PF13374//PF13174	Tetratricopeptide repeat//Anaphase promoting complex subunit 8 / Cdc23//Phosphoribosylglycinamide synthetase, C domain//Tetratricopeptide repeat//Tetratricopeptide repeat//Tetratricopeptide repeat//TPR repeat//Tetratricopeptide repeat//Tetratricopeptide repeat	GO:0030071//GO:0006144//GO:0009113	regulation of mitotic metaphase/anaphase transition//purine nucleobase metabolic process//purine nucleobase biosynthetic process	GO:0005515//GO:0004637	protein binding//phosphoribosylamine-glycine ligase activity	GO:0005680	anaphase-promoting complex	KOG1155	Anaphase-promoting complex (APC), Cdc23 subunit
Cluster-71941.1	397	--	--	--	--	--	--	--	--	--	--	--	--	--	--	--	--	--	--
Cluster-33085.13505	399	--	--	--	--	--	--	--	--	--	--	--	--	--	--	--	--	--	--
Cluster-56362.0	521	--	--	--	--	--	--	--	--	--	--	--	--	--	--	--	--	--	--
Cluster-33085.50820	478	--	--	--	--	--	--	--	--	--	--	--	--	--	--	--	--	--	--
Cluster-50183.0	509	XP_022103013.1	uncharacterized protein LOC110985885 [Acanthaster planci]	--	--	--	--	--	--	PF09568//PF05505	MjaI restriction endonuclease//Ebola nucleoprotein	GO:0006308//GO:0019074//GO:0009307	DNA catabolic process//viral RNA genome packaging//DNA restriction-modification system	GO:0009036//GO:0003677	Type II site-specific deoxyribonuclease activity//DNA binding	GO:0019013//GO:0009359	viral nucleocapsid//Type II site-specific deoxyribonuclease complex	--	--
Cluster-33085.59504	429	--	--	--	--	--	--	--	--	--	--	--	--	--	--	--	--	--	--
Cluster-79541.0	327	--	--	--	--	--	--	--	--	--	--	--	--	--	--	--	--	--	--
Cluster-18511.0	786	PRD23510.1	UPF0339 protein [Nephila clavipes]	CP014268	Escherichia coli B strain C2566, complete genome	--	--	Q83KI3	UPF0339 protein YegP OS=Shigella flexneri GN=yegP PE=3 SV=2	--	--	--	--	--	--	--	--	--	--
Cluster-41171.0	302	--	--	--	--	--	--	--	--	--	--	--	--	--	--	--	--	--	--
Cluster-33085.50821	3207	ABN58714.1	pol-like protein [Biomphalaria glabrata]	--	--	--	--	P21330	Nucleic-acid-binding protein from mobile element jockey OS=Drosophila melanogaster GN=gag PE=4 SV=1	PF00098	Zinc knuckle	--	--	GO:0008270//GO:0003676	zinc ion binding//nucleic acid binding	--	--	--	--
Cluster-33085.63553	541	--	--	GU995876	Haliotis discus hannai microsatellite CHh102 sequence	--	--	--	--	--	--	--	--	--	--	--	--	--	--
Cluster-23701.0	578	ELR19790.1	6-phosphofructokinase precursor family protein [Acanthamoeba castellanii str. Neff]	CP017420	Delftia tsuruhatensis strain CM13, complete genome	--	--	Q59126	Pyrophosphate--fructose 6-phosphate 1-phosphotransferase OS=Amycolatopsis methanolica GN=pfp PE=1 SV=2	PF00365	Phosphofructokinase	GO:0006012//GO:0006096//GO:0006098//GO:0006000//GO:0006094//GO:0006013	galactose metabolic process//glycolytic process//pentose-phosphate shunt//fructose metabolic process//gluconeogenesis//mannose metabolic process	GO:0003872	6-phosphofructokinase activity	GO:0005945	6-phosphofructokinase complex	KOG2440	Pyrophosphate-dependent phosphofructo-1-kinase
Cluster-33085.50822	358	--	--	--	--	--	--	--	--	--	--	--	--	--	--	--	--	--	--
Cluster-33085.13509	381	--	--	--	--	--	--	--	--	--	--	--	--	--	--	--	--	--	--
Cluster-64665.0	1409	--	--	--	--	--	--	--	--	--	--	--	--	--	--	--	--	--	--
Cluster-35905.0	314	PRD22418.1	TonB-dependent receptor [Nephila clavipes]	CP015614	Brevundimonas naejangsanensis strain B1, complete genome	--	--	--	--	PF07715	TonB-dependent Receptor Plug Domain	GO:0006810//GO:0007165	transport//signal transduction	GO:0004872	receptor activity	GO:0016020	membrane	--	--
Cluster-37656.19	1440	KMQ83393.1	urea abc urea binding protein [Lasius niger]	CP007012	Pseudomonas sp. FGI182, complete genome	--	--	P27017	Aliphatic amidase expression-regulating protein OS=Pseudomonas aeruginosa (strain ATCC 15692 / PAO1 / 1C / PRS 101 / LMG 12228) GN=amiC PE=1 SV=5	--	--	--	--	--	--	--	--	--	--
Cluster-19802.0	764	XP_023306915.1	uncharacterized protein LOC111688645 [Lucilia cuprina]	CP017979	Escherichia coli str. K-12 substr. W3110 substrain ZK126 genome	--	--	P37617	Lead, cadmium, zinc and mercury-transporting ATPase OS=Escherichia coli (strain K12) GN=zntA PE=1 SV=1	--	--	--	--	--	--	--	--	KOG0207	Cation transport ATPase
Cluster-31337.0	376	CEP02081.1	hypothetical protein PBRA_002346 [Plasmodiophora brassicae]	--	--	K03000	DNA-directed RNA polymerase I subunit RPA12	O94703	DNA-directed RNA polymerase I subunit RPA12 OS=Schizosaccharomyces pombe (strain 972 / ATCC 24843) GN=rpa12 PE=3 SV=1	PF00130//PF01096//PF02150//PF08063//PF09297//PF01225	Phorbol esters/diacylglycerol binding domain (C1 domain)//Transcription factor S-II (TFIIS)//RNA polymerases M/15 Kd subunit//PADR1 (NUC008) domain//NADH pyrophosphatase zinc ribbon domain//Mur ligase family, catalytic domain	GO:0006351//GO:0035556//GO:0006144//GO:0006206//GO:0009058	transcription, DNA-templated//intracellular signal transduction//purine nucleobase metabolic process//pyrimidine nucleobase metabolic process//biosynthetic process	GO:0046872//GO:0005524//GO:0003899//GO:0016787//GO:0003950//GO:0003676//GO:0008270//GO:0003677	metal ion binding//ATP binding//DNA-directed RNA polymerase activity//hydrolase activity//NAD+ ADP-ribosyltransferase activity//nucleic acid binding//zinc ion binding//DNA binding	GO:0005634//GO:0005730	nucleus//nucleolus	KOG2907	RNA polymerase I transcription factor TFIIS, subunit A12.2/RPA12
Cluster-37656.18	530	--	--	CP010979	Pseudomonas putida S13.1.2, complete genome	--	--	--	--	--	--	--	--	--	--	--	--	--	--
Cluster-41116.0	640	--	--	--	--	--	--	E1VBT6	Putative glutathione-dependent formaldehyde-activating enzyme OS=Halomonas elongata (strain ATCC 33173 / DSM 2581 / NBRC 15536 / NCIMB 2198 / 1H9) GN=HELO_2322 PE=3 SV=1	PF04828	Glutathione-dependent formaldehyde-activating enzyme	GO:0008152	metabolic process	GO:0016846	carbon-sulfur lyase activity	--	--	--	--
Cluster-31096.0	492	EEC09172.1	HTH-type transcriptional regulator cynR, putative, partial [Ixodes scapularis]	CP017420	Delftia tsuruhatensis strain CM13, complete genome	--	--	P52686	SDS degradation transcriptional activation protein OS=Pseudomonas sp. (strain ATCC 19151) GN=sdsB PE=3 SV=1	PF01022//PF00126	Bacterial regulatory protein, arsR family//Bacterial regulatory helix-turn-helix protein, lysR family	GO:0006355	regulation of transcription, DNA-templated	GO:0003700	transcription factor activity, sequence-specific DNA binding	GO:0005667	transcription factor complex	--	--
Cluster-33085.58486	2257	--	--	DQ278106	Haliotis rubra clone Hrub9.C09 microsatellite sequence	--	--	--	--	--	--	--	--	--	--	--	--	--	--
Cluster-76442.0	363	--	--	--	--	--	--	--	--	--	--	--	--	--	--	--	--	--	--
Cluster-39008.0	836	XP_018028579.1	PREDICTED: uncharacterized protein YpfG-like [Hyalella azteca]	CP013119	Alcaligenes faecalis strain ZD02, complete genome	--	--	--	--	PF14862	Big defensin	GO:0050830//GO:0050829	defense response to Gram-positive bacterium//defense response to Gram-negative bacterium	--	--	--	--	--	--
Cluster-27095.0	312	XP_017128000.1	PREDICTED: homoserine kinase-like [Drosophila elegans]	CP015614	Brevundimonas naejangsanensis strain B1, complete genome	--	--	A9HS91	Homoserine kinase OS=Gluconacetobacter diazotrophicus (strain ATCC 49037 / DSM 5601 / PAl5) GN=thrB PE=3 SV=1	--	--	--	--	--	--	--	--	--	--
Cluster-70903.0	381	--	--	LC027361	Haliotis diversicolor genomic DNA, BAC clone: 009_rep_c2380	--	--	--	--	--	--	--	--	--	--	--	--	--	--
Cluster-35932.0	723	--	--	--	--	--	--	--	--	PF00872	Transposase, Mutator family	GO:0006313	transposition, DNA-mediated	GO:0004803//GO:0003677	transposase activity//DNA binding	--	--	--	--
Cluster-48729.0	509	--	--	--	--	--	--	--	--	--	--	--	--	--	--	--	--	--	--
Cluster-19036.0	448	PRD37073.1	trpS [Nephila clavipes]	CP015614	Brevundimonas naejangsanensis strain B1, complete genome	--	--	Q9AC05	Tryptophan--tRNA ligase OS=Caulobacter crescentus (strain ATCC 19089 / CB15) GN=trpS PE=3 SV=1	PF00579	tRNA synthetases class I (W and Y)	GO:0006418	tRNA aminoacylation for protein translation	GO:0000166//GO:0004812//GO:0005524	nucleotide binding//aminoacyl-tRNA ligase activity//ATP binding	--	--	KOG2713	Mitochondrial tryptophanyl-tRNA synthetase
Cluster-66942.0	643	--	--	--	--	--	--	--	--	--	--	--	--	--	--	--	--	--	--
Cluster-56711.0	377	--	--	--	--	--	--	--	--	PF04722	Ssu72-like protein	GO:0006397//GO:0006470	mRNA processing//protein dephosphorylation	GO:0004721	phosphoprotein phosphatase activity	GO:0005634	nucleus	--	--
Cluster-11654.1	316	--	--	CP017420	Delftia tsuruhatensis strain CM13, complete genome	--	--	--	--	--	--	--	--	--	--	--	--	--	--
Cluster-35550.0	365	XP_018028552.1	PREDICTED: rod shape-determining protein RodA-like [Hyalella azteca]	CP011319	Janthinobacterium sp. 1_2014MBL_MicDiv, complete genome	--	--	P0ABG7	Rod shape-determining protein RodA OS=Escherichia coli (strain K12) GN=mrdB PE=1 SV=1	PF11590//PF01098	DNA polymerase catalytic subunit Pol//Cell cycle protein	GO:0051252//GO:0006260//GO:0051301	regulation of RNA metabolic process//DNA replication//cell division	GO:0004523//GO:0003887	RNA-DNA hybrid ribonuclease activity//DNA-directed DNA polymerase activity	GO:0042575//GO:0016021	DNA polymerase complex//integral component of membrane	--	--
Cluster-33085.61136	495	--	--	LC027335	Haliotis diversicolor genomic DNA, BAC clone: 004_rep_c864	--	--	--	--	--	--	--	--	--	--	--	--	--	--
Cluster-33085.61137	467	--	--	--	--	--	--	--	--	--	--	--	--	--	--	--	--	--	--
Cluster-33085.61134	1311	--	--	LC027359	Haliotis diversicolor genomic DNA, BAC clone: 009_rep_c2378	--	--	--	--	--	--	--	--	--	--	--	--	--	--
Cluster-11654.0	438	--	--	CP017420	Delftia tsuruhatensis strain CM13, complete genome	--	--	--	--	--	--	--	--	--	--	--	--	--	--
Cluster-33085.61132	1008	--	--	--	--	--	--	--	--	PF03901//PF04618//PF06624//PF04658	Alg9-like mannosyltransferase family//HD-ZIP protein N terminus//Ribosome associated membrane protein RAMP4//TAFII55 protein conserved region	GO:0006367	transcription initiation from RNA polymerase II promoter	GO:0016757	transferase activity, transferring glycosyl groups	GO:0005634//GO:0005669//GO:0005783	nucleus//transcription factor TFIID complex//endoplasmic reticulum	--	--
Cluster-30266.0	544	XP_012558832.1	PREDICTED: intraflagellar transport protein 46 homolog [Hydra vulgaris]	--	--	--	--	A7MBP4	Intraflagellar transport protein 46 homolog OS=Danio rerio GN=ift46 PE=2 SV=2	PF12317	Intraflagellar transport complex B protein 46 C terminal	GO:0042073	intraciliary transport	--	--	--	--	--	--
Cluster-6865.0	569	--	--	CP016229	Vibrio crassostreae 9CS106 chromosome 2, complete sequence	--	--	--	--	--	--	--	--	--	--	--	--	--	--
Cluster-23844.0	498	--	--	LT629801	Pseudomonas rhodesiae strain BS2777 genome assembly, chromosome: I	--	--	--	--	--	--	--	--	--	--	--	--	--	--
Cluster-60052.0	1136	--	--	--	--	--	--	--	--	--	--	--	--	--	--	--	--	--	--
Cluster-32935.0	715	XP_018006205.1	PREDICTED: putative aminoacrylate hydrolase RutD [Hyalella azteca]	CP011319	Janthinobacterium sp. 1_2014MBL_MicDiv, complete genome	--	--	--	--	--	--	--	--	--	--	--	--	--	--
Cluster-37920.0	401	XP_018028470.1	PREDICTED: methionine synthase-like [Hyalella azteca]	CP011319	Janthinobacterium sp. 1_2014MBL_MicDiv, complete genome	--	--	P13009	Methionine synthase OS=Escherichia coli (strain K12) GN=metH PE=1 SV=5	PF00809	Pterin binding enzyme	GO:0042558	pteridine-containing compound metabolic process	--	--	--	--	--	--
Cluster-33085.61138	3251	XP_011414592.1	PREDICTED: tetratricopeptide repeat protein 28 isoform X2 [Crassostrea gigas]	--	--	--	--	Q96AY4	Tetratricopeptide repeat protein 28 OS=Homo sapiens GN=TTC28 PE=1 SV=4	--	--	--	--	--	--	--	--	--	--
Cluster-33085.61139	490	--	--	--	--	--	--	--	--	PF17112	Mitochondrial import receptor subunit Tom6, fungal	GO:0030150	protein import into mitochondrial matrix	--	--	GO:0005742	mitochondrial outer membrane translocase complex	--	--
Cluster-11153.0	305	--	--	--	--	--	--	--	--	--	--	--	--	--	--	--	--	--	--
Cluster-40811.0	2721	XP_018028615.1	PREDICTED: 2-nonaprenyl-3-methyl-6-methoxy-1,4-benzoquinol hydroxylase-like [Hyalella azteca]	CP011305	Stenotrophomonas maltophilia strain ISMMS2, complete genome	--	--	Q2NYE2	2-nonaprenyl-3-methyl-6-methoxy-1,4-benzoquinol hydroxylase OS=Xanthomonas oryzae pv. oryzae (strain MAFF 311018) GN=coq7 PE=3 SV=1	PF00892//PF00380//PF03232//PF00893//PF02915//PF05719//PF00572//PF00210	EamA-like transporter family//Ribosomal protein S9/S16//Ubiquinone biosynthesis protein COQ7//Small Multidrug Resistance protein//Rubrerythrin//Golgi phosphoprotein 3 (GPP34)//Ribosomal protein L13//Ferritin-like domain	GO:0006744//GO:0006412//GO:0006879//GO:0048193//GO:0042254//GO:0055114	ubiquinone biosynthetic process//translation//cellular iron ion homeostasis//Golgi vesicle transport//ribosome biogenesis//oxidation-reduction process	GO:0008199//GO:0003735//GO:0046872//GO:0070273//GO:0016491	ferric iron binding//structural constituent of ribosome//metal ion binding//phosphatidylinositol-4-phosphate binding//oxidoreductase activity	GO:0016020//GO:0005840//GO:0016021	membrane//ribosome//integral component of membrane	KOG3203	Mitochondrial/chloroplast ribosomal protein L13
Cluster-12457.0	381	--	--	--	--	--	--	--	--	--	--	--	--	--	--	--	--	--	--
Cluster-73190.0	374	--	--	--	--	--	--	--	--	--	--	--	--	--	--	--	--	--	--
Cluster-55256.0	556	--	--	--	--	--	--	--	--	--	--	--	--	--	--	--	--	--	--
Cluster-47818.0	493	--	--	--	--	--	--	--	--	--	--	--	--	--	--	--	--	--	--
Cluster-61312.0	307	--	--	--	--	--	--	--	--	PF14144	Seed dormancy control	GO:0006351	transcription, DNA-templated	GO:0043565	sequence-specific DNA binding	--	--	--	--
Cluster-47084.0	777	--	--	--	--	--	--	--	--	--	--	--	--	--	--	--	--	--	--
Cluster-42076.0	361	GBE59568.1	AAA family protein [Babesia ovata]	--	--	K17681	ATPase family AAA domain-containing protein 3A/B	Q5T9A4	ATPase family AAA domain-containing protein 3B OS=Homo sapiens GN=ATAD3B PE=1 SV=1	--	--	--	--	--	--	--	--	KOG0742	AAA+-type ATPase
Cluster-72880.0	1075	XP_009027975.1	hypothetical protein HELRODRAFT_193870 [Helobdella robusta]	XM_011654517	PREDICTED: Cucumis sativus polyubiquitin (LOC101219285), transcript variant X2, mRNA	--	--	P0CH32	Polyubiquitin 4 OS=Arabidopsis thaliana GN=UBQ4 PE=1 SV=1	PF04452//PF14560//PF00240	RNA methyltransferase//Ubiquitin-like domain//Ubiquitin family	GO:0006364	rRNA processing	GO:0005515//GO:0008168	protein binding//methyltransferase activity	--	--	KOG0001	Ubiquitin and ubiquitin-like proteins
Cluster-33085.50325	1410	--	--	LC027336	Haliotis diversicolor genomic DNA, BAC clone: 005_rep_c27301	--	--	--	--	PF00063	Myosin head (motor domain)	--	--	GO:0005524//GO:0003774	ATP binding//motor activity	GO:0016459	myosin complex	--	--
Cluster-33085.26739	2712	EDO40745.1	predicted protein [Nematostella vectensis]	LC027298	Haliotis diversicolor genomic DNA, BAC clone: 001_rep_c981	--	--	Q9WVJ3	Carboxypeptidase Q OS=Mus musculus GN=Cpq PE=2 SV=1	PF01783//PF01546	Ribosomal L32p protein family//Peptidase family M20/M25/M40	GO:0008152//GO:0006412//GO:0042254	metabolic process//translation//ribosome biogenesis	GO:0003735//GO:0016787	structural constituent of ribosome//hydrolase activity	GO:0005840//GO:0015934	ribosome//large ribosomal subunit	--	--
Cluster-76091.0	444	--	--	--	--	--	--	--	--	--	--	--	--	--	--	--	--	--	--
Cluster-44424.0	2460	--	--	CP002870	Pseudomonas putida S16, complete genome	--	--	P13989	Transposon Tn7 transposition protein TnsB OS=Escherichia coli GN=tnsB PE=1 SV=1	PF00665	Integrase core domain	GO:0015074	DNA integration	--	--	--	--	--	--
Cluster-55335.0	662	--	--	--	--	--	--	--	--	--	--	--	--	--	--	--	--	--	--
Cluster-33085.26738	383	--	--	LC027339	Haliotis diversicolor genomic DNA, BAC clone: 006_rep_c2411	--	--	--	--	--	--	--	--	--	--	--	--	--	--
Cluster-9750.0	316	--	--	CP009468	Vibrio harveyi strain ATCC 33843 (392 [MAV]) chromosome 2, complete sequence	--	--	--	--	PF12142	Polyphenol oxidase middle domain	GO:0006118//GO:0055114//GO:0006570	obsolete electron transport//oxidation-reduction process//tyrosine metabolic process	GO:0004097	catechol oxidase activity	--	--	--	--
Cluster-33085.39503	664	--	--	--	--	--	--	--	--	--	--	--	--	--	--	--	--	--	--
Cluster-33085.9249	3975	--	--	LC027336	Haliotis diversicolor genomic DNA, BAC clone: 005_rep_c27301	--	--	--	--	PF09360	Iron-binding zinc finger CDGSH type	--	--	GO:0051537	2 iron, 2 sulfur cluster binding	GO:0043231	intracellular membrane-bounded organelle	--	--
Cluster-33085.9248	2550	--	--	--	--	--	--	--	--	--	--	--	--	--	--	--	--	--	--
Cluster-33085.39506	2090	--	--	FJ607694	Haliotis diversicolor microsatellite HUHD12 sequence	--	--	--	--	--	--	--	--	--	--	--	--	--	--
Cluster-33085.39507	3474	XP_021341654.1	UPF0415 protein C7orf25 homolog [Mizuhopecten yessoensis]	JQ653304	Haliotis discus discus cystatin B gene, complete cds	--	--	Q803H0	UPF0415 protein C7orf25 homolog OS=Danio rerio GN=zgc:55781 PE=2 SV=1	--	--	--	--	--	--	--	--	KOG4529	Uncharacterized conserved protein
Cluster-33085.39504	8711	--	--	DQ278082	Haliotis rubra clone Hrub6.A10 microsatellite sequence	--	--	--	--	--	--	--	--	--	--	--	--	--	--
Cluster-33085.39505	1237	--	--	LC027355	Haliotis diversicolor genomic DNA, BAC clone: 008_rep_c1017	--	--	--	--	--	--	--	--	--	--	--	--	--	--
Cluster-33085.9243	331	ADX36060.1	NADH dehydrogenase subunit 2 ..mitochondrion.. [Haliotis diversicolor supertexta]	HQ832673	Haliotis diversicolor supertexta isolate S16 mitochondrion, partial genome	--	--	--	--	--	--	--	--	--	--	--	--	--	--
Cluster-33085.9242	977	--	--	--	--	--	--	--	--	--	--	--	--	--	--	--	--	--	--
Cluster-33085.9241	319	--	--	--	--	--	--	--	--	--	--	--	--	--	--	--	--	--	--
Cluster-33085.9240	1316	--	--	--	--	--	--	--	--	--	--	--	--	--	--	--	--	--	--
Cluster-33085.9247	501	--	--	--	--	--	--	--	--	--	--	--	--	--	--	--	--	--	--
Cluster-33085.9246	1526	XP_003112607.1	hypothetical protein CRE_31104 [Caenorhabditis remanei]	--	--	--	--	--	--	--	--	--	--	--	--	--	--	--	--
Cluster-33085.9245	350	--	--	--	--	--	--	--	--	--	--	--	--	--	--	--	--	--	--
Cluster-33085.9244	312	--	--	DQ278048	Haliotis rubra clone Hrub16.F04 microsatellite sequence	--	--	--	--	--	--	--	--	--	--	--	--	--	--
Cluster-33085.52376	1117	--	--	LC027342	Haliotis diversicolor genomic DNA, BAC clone: 006_rep_c2414	--	--	--	--	--	--	--	--	--	--	--	--	--	--
Cluster-68978.0	336	--	--	--	--	--	--	--	--	--	--	--	--	--	--	--	--	--	--
Cluster-28057.0	638	XP_022212987.1	uncharacterized protein LOC111067947 [Drosophila obscura]	--	--	--	--	--	--	--	--	--	--	--	--	--	--	--	--
Cluster-33085.52377	625	--	--	--	--	--	--	--	--	--	--	--	--	--	--	--	--	--	--
Cluster-42857.0	2915	--	--	AM743169	Stenotrophomonas maltophilia K279a complete genome, strain K279a	--	--	--	--	PF08089//PF12515	Huwentoxin-II family//Ca2+-ATPase N terminal autoinhibitory domain	GO:0009405	pathogenesis	GO:0005516	calmodulin binding	GO:0005576	extracellular region	--	--
Cluster-22243.0	306	XP_011565567.1	PREDICTED: uncharacterized protein LOC105395316 [Plutella xylostella]	CP014260	Agrobacterium tumefaciens strain S33 chromosome linear, complete sequence	--	--	C5BHN3	Multidrug resistance protein MdtC OS=Edwardsiella ictaluri (strain 93-146) GN=mdtC PE=3 SV=1	PF00873	AcrB/AcrD/AcrF family	GO:0006810	transport	GO:0005215	transporter activity	GO:0016020	membrane	--	--
Cluster-16881.0	850	--	--	CP000884	Delftia acidovorans SPH-1, complete genome	--	--	--	--	--	--	--	--	--	--	--	--	--	--
Cluster-33085.66493	683	XP_022297261.1	uncharacterized protein LOC111106752 isoform X1 [Crassostrea virginica]	--	--	--	--	--	--	PF15454	Late endosomal/lysosomal adaptor and MAPK and MTOR activator	GO:0032439//GO:0001919//GO:0042632//GO:0071230//GO:0007040//GO:0043410//GO:0032008	endosome localization//regulation of receptor recycling//cholesterol homeostasis//cellular response to amino acid stimulus//lysosome organization//positive regulation of MAPK cascade//positive regulation of TOR signaling	--	--	GO:0031902//GO:0045121//GO:0071986	late endosome membrane//membrane raft//Ragulator complex	--	--
Cluster-51418.1	480	--	--	--	--	--	--	--	--	--	--	--	--	--	--	--	--	--	--
Cluster-33085.17699	1339	--	--	LC027314	Haliotis diversicolor genomic DNA, BAC clone: 002_c14	--	--	--	--	--	--	--	--	--	--	--	--	--	--
Cluster-30606.0	670	--	--	CP013031	Escherichia coli strain H1827/12, complete genome	--	--	P75800	Putative cyclic di-GMP phosphodiesterase YliE OS=Escherichia coli (strain K12) GN=yliE PE=1 SV=1	PF07497	Rho termination factor, RNA-binding domain	GO:0006353	DNA-templated transcription, termination	GO:0003723	RNA binding	--	--	--	--
Cluster-33085.26731	6026	--	--	LC027326	Haliotis diversicolor genomic DNA, BAC clone: 003_rep_c698	--	--	--	--	--	--	--	--	--	--	--	--	--	--
Cluster-71249.0	1011	--	--	--	--	--	--	--	--	--	--	--	--	--	--	--	--	--	--
Cluster-69835.0	463	--	--	--	--	--	--	--	--	--	--	--	--	--	--	--	--	--	--
Cluster-16251.0	802	PRD38233.1	pcoA [Nephila clavipes]	CP012640	Massilia sp. WG5, complete genome	--	--	P12375	Copper resistance protein B OS=Pseudomonas syringae pv. tomato GN=copB PE=1 SV=1	PF05275//PF00181	Copper resistance protein B precursor (CopB)//Ribosomal Proteins L2, RNA binding domain	GO:0006412//GO:0042254//GO:0006878	translation//ribosome biogenesis//cellular copper ion homeostasis	GO:0005507//GO:0003735	copper ion binding//structural constituent of ribosome	GO:0005840//GO:0009279//GO:0005622	ribosome//cell outer membrane//intracellular	--	--
Cluster-69824.1	825	PFX16441.1	hypothetical protein AWC38_SpisGene19287 [Stylophora pistillata]	--	--	--	--	--	--	PF02899	Phage integrase, N-terminal SAM-like domain	GO:0015074	DNA integration	GO:0003677	DNA binding	--	--	--	--
Cluster-74821.0	341	--	--	--	--	--	--	--	--	--	--	--	--	--	--	--	--	--	--
Cluster-70063.0	422	XP_021352851.1	hemicentin-2-like [Mizuhopecten yessoensis]	--	--	--	--	--	--	PF13895	Immunoglobulin domain	--	--	GO:0005515	protein binding	--	--	--	--
Cluster-26461.1	637	--	--	CP011305	Stenotrophomonas maltophilia strain ISMMS2, complete genome	--	--	--	--	--	--	--	--	--	--	--	--	--	--
Cluster-4319.0	1121	--	--	--	--	--	--	--	--	--	--	--	--	--	--	--	--	--	--
Cluster-74821.1	424	--	--	LC027358	Haliotis diversicolor genomic DNA, BAC clone: 009_rep_c2377	--	--	--	--	--	--	--	--	--	--	--	--	--	--
Cluster-24850.0	307	--	--	CP008819	Ochrobactrum anthropi strain OAB chromosome 2, complete sequence	--	--	--	--	--	--	--	--	--	--	--	--	--	--
Cluster-26461.0	638	PRD39539.1	azu [Nephila clavipes]	CP002986	Stenotrophomonas maltophilia JV3, complete genome	--	--	P00285	Azurin OS=Pseudomonas fluorescens biotype C PE=1 SV=1	PF00127	Copper binding proteins, plastocyanin/azurin family	GO:0006118	obsolete electron transport	GO:0005507//GO:0009055	copper ion binding//electron carrier activity	--	--	--	--
Cluster-15491.0	445	XP_018006312.1	PREDICTED: pyruvate dehydrogenase E1 component-like [Hyalella azteca]	CP011319	Janthinobacterium sp. 1_2014MBL_MicDiv, complete genome	--	--	Q59637	Pyruvate dehydrogenase E1 component OS=Pseudomonas aeruginosa (strain ATCC 15692 / PAO1 / 1C / PRS 101 / LMG 12228) GN=aceE PE=3 SV=2	PF02496	ABA/WDS induced protein	GO:0006950	response to stress	--	--	--	--	--	--
Cluster-51418.0	1113	--	--	LC027341	Haliotis diversicolor genomic DNA, BAC clone: 006_rep_c2413	--	--	--	--	--	--	--	--	--	--	--	--	--	--
Cluster-33085.40177	802	--	--	LC027336	Haliotis diversicolor genomic DNA, BAC clone: 005_rep_c27301	--	--	--	--	--	--	--	--	--	--	--	--	--	--
Cluster-33085.40176	357	--	--	LC027336	Haliotis diversicolor genomic DNA, BAC clone: 005_rep_c27301	--	--	--	--	--	--	--	--	--	--	--	--	--	--
Cluster-33085.40175	753	--	--	--	--	--	--	--	--	--	--	--	--	--	--	--	--	--	--
Cluster-33085.40174	392	--	--	--	--	--	--	--	--	--	--	--	--	--	--	--	--	--	--
Cluster-33085.40173	694	--	--	LC027336	Haliotis diversicolor genomic DNA, BAC clone: 005_rep_c27301	--	--	--	--	--	--	--	--	--	--	--	--	--	--
Cluster-33085.40172	474	--	--	LC027336	Haliotis diversicolor genomic DNA, BAC clone: 005_rep_c27301	--	--	--	--	--	--	--	--	--	--	--	--	--	--
Cluster-33085.40171	1032	--	--	LC027336	Haliotis diversicolor genomic DNA, BAC clone: 005_rep_c27301	--	--	--	--	--	--	--	--	--	--	--	--	--	--
Cluster-33085.40170	539	--	--	LC027336	Haliotis diversicolor genomic DNA, BAC clone: 005_rep_c27301	--	--	--	--	--	--	--	--	--	--	--	--	--	--
Cluster-39186.1	479	CDW58503.1	Helicase C and DEAD domain containing protein [Trichuris trichiura]	CP017979	Escherichia coli str. K-12 substr. W3110 substrain ZK126 genome	--	--	B7NF85	ATP-dependent RNA helicase RhlB OS=Escherichia coli O17:K52:H18 (strain UMN026 / ExPEC) GN=rhlB PE=3 SV=1	--	--	--	--	--	--	--	--	KOG0335	ATP-dependent RNA helicase
Cluster-39186.0	484	XP_017463726.1	PREDICTED: uncharacterized protein YbjD-like, partial [Rhagoletis zephyria]	CP017979	Escherichia coli str. K-12 substr. W3110 substrain ZK126 genome	--	--	P75828	Uncharacterized protein YbjD OS=Escherichia coli (strain K12) GN=ybjD PE=3 SV=1	PF00005//PF13304	ABC transporter//AAA domain, putative AbiEii toxin, Type IV TA system	--	--	GO:0016887//GO:0005524	ATPase activity//ATP binding	--	--	--	--
Cluster-4627.0	336	--	--	--	--	--	--	--	--	--	--	--	--	--	--	--	--	--	--
Cluster-33085.60668	423	--	--	--	--	--	--	--	--	--	--	--	--	--	--	--	--	--	--
Cluster-33085.40179	913	--	--	LC027336	Haliotis diversicolor genomic DNA, BAC clone: 005_rep_c27301	--	--	--	--	--	--	--	--	--	--	--	--	--	--
Cluster-33085.40178	808	--	--	LC027336	Haliotis diversicolor genomic DNA, BAC clone: 005_rep_c27301	--	--	--	--	--	--	--	--	--	--	--	--	--	--
Cluster-20586.0	305	--	--	LT571449	Staphylococcus epidermidis isolate BPH0662 genome assembly, chromosome: 1	--	--	Q5HQH1	Adapter protein MecA OS=Staphylococcus epidermidis (strain ATCC 35984 / RP62A) GN=mecA PE=3 SV=1	--	--	--	--	--	--	--	--	--	--
Cluster-79569.0	1064	--	--	--	--	--	--	--	--	PF01397	Terpene synthase, N-terminal domain	GO:0008152	metabolic process	GO:0016829//GO:0010333	lyase activity//terpene synthase activity	--	--	--	--
Cluster-54958.0	484	--	--	HQ650416	Haliotis diversicolor clone Hdi210 microsatellite sequence	--	--	--	--	--	--	--	--	--	--	--	--	--	--
Cluster-4877.0	900	--	--	CP016228	Vibrio crassostreae 9CS106 chromosome 1, complete sequence	--	--	--	--	PF05420	Cellulose synthase operon protein C C-terminus (BCSC_C)	GO:0030244	cellulose biosynthetic process	--	--	GO:0019867	outer membrane	--	--
Cluster-74640.0	363	--	--	--	--	--	--	--	--	PF01498	Transposase	GO:0015074//GO:0006313	DNA integration//transposition, DNA-mediated	GO:0003677	DNA binding	--	--	--	--
Cluster-36233.1	381	PAV70129.1	hypothetical protein WR25_17273 [Diploscapter pachys]	CP011305	Stenotrophomonas maltophilia strain ISMMS2, complete genome	--	--	--	--	PF00657	GDSL-like Lipase/Acylhydrolase	--	--	GO:0016788	hydrolase activity, acting on ester bonds	--	--	--	--
Cluster-58851.0	1013	--	--	--	--	--	--	--	--	--	--	--	--	--	--	--	--	--	--
Cluster-47850.0	535	--	--	--	--	--	--	--	--	--	--	--	--	--	--	--	--	--	--
Cluster-36414.0	1089	XP_013379690.1	eukaryotic peptide chain release factor subunit 1 [Lingula anatina]	XM_007345682	Auricularia subglabra TFB-10046 SS5 peptide chain release factor eRF/aRF subunit 1 mRNA	--	--	Q9GR88	Eukaryotic peptide chain release factor subunit 1 OS=Polyandrocarpa misakiensis GN=ERF1 PE=2 SV=1	PF01213	Adenylate cyclase associated (CAP) N terminal	GO:0007010	cytoskeleton organization	GO:0003779	actin binding	--	--	KOG0688	Peptide chain release factor 1 (eRF1)
Cluster-36233.0	1143	XP_023307541.1	uncharacterized protein LOC111689301 [Lucilia cuprina]	CP011305	Stenotrophomonas maltophilia strain ISMMS2, complete genome	--	--	--	--	PF03446	NAD binding domain of 6-phosphogluconate dehydrogenase	GO:0019521//GO:0055114//GO:0006098	D-gluconate metabolic process//oxidation-reduction process//pentose-phosphate shunt	GO:0004616	phosphogluconate dehydrogenase (decarboxylating) activity	--	--	--	--
Cluster-33085.45615	462	--	--	LC027342	Haliotis diversicolor genomic DNA, BAC clone: 006_rep_c2414	--	--	--	--	--	--	--	--	--	--	--	--	--	--
Cluster-33085.11526	2564	XP_005105547.1	PREDICTED: uncharacterized protein LOC101846520 [Aplysia californica]	HQ650401	Haliotis diversicolor clone Hdi469 microsatellite sequence	--	--	--	--	PF11057	Cortexin of kidney	--	--	--	--	GO:0031224	intrinsic component of membrane	--	--
Cluster-33085.45617	419	--	--	--	--	--	--	--	--	--	--	--	--	--	--	--	--	--	--
Cluster-33085.45616	611	--	--	LC027343	Haliotis diversicolor genomic DNA, BAC clone: 006_rep_c2415	--	--	--	--	--	--	--	--	--	--	--	--	--	--
Cluster-22336.0	456	CDW58735.1	MMR HSR1 domain containing protein [Trichuris trichiura]	CP017979	Escherichia coli str. K-12 substr. W3110 substrain ZK126 genome	--	--	Q3YVA8	Probable GTP-binding protein EngB OS=Shigella sonnei (strain Ss046) GN=engB PE=3 SV=2	PF03193//PF01926//PF01580//PF02421	Protein of unknown function, DUF258//50S ribosome-binding GTPase//FtsK/SpoIIIE family//Ferrous iron transport protein B	GO:0015684	ferrous iron transport	GO:0003677//GO:0003924//GO:0015093//GO:0000166//GO:0005525//GO:0005524	DNA binding//GTPase activity//ferrous iron transmembrane transporter activity//nucleotide binding//GTP binding//ATP binding	GO:0016021	integral component of membrane	--	--
Cluster-33085.45610	1745	--	--	LC027326	Haliotis diversicolor genomic DNA, BAC clone: 003_rep_c698	--	--	--	--	--	--	--	--	--	--	--	--	--	--
Cluster-33085.45613	473	--	--	--	--	--	--	--	--	--	--	--	--	--	--	--	--	--	--
Cluster-30619.0	725	XP_019924147.1	PREDICTED: uncharacterized protein LOC109619139 [Crassostrea gigas]	AM902716	Bordetella petrii strain DSM 12804, complete genome	--	--	--	--	PF03480//PF01293	Bacterial extracellular solute-binding protein, family 7//Phosphoenolpyruvate carboxykinase	GO:0006099//GO:0015976//GO:0006094//GO:0006810	tricarboxylic acid cycle//carbon utilization//gluconeogenesis//transport	GO:0005524//GO:0004612	ATP binding//phosphoenolpyruvate carboxykinase (ATP) activity	GO:0030288	outer membrane-bounded periplasmic space	--	--
Cluster-2349.0	475	--	--	--	--	--	--	--	--	PF02685//PF10152	Glucokinase//Predicted coiled-coil domain-containing protein (DUF2360)	GO:0051156//GO:0019872//GO:0006012//GO:0006096//GO:0005982//GO:0005985//GO:0006094	glucose 6-phosphate metabolic process//streptomycin biosynthetic process//galactose metabolic process//glycolytic process//starch metabolic process//sucrose metabolic process//gluconeogenesis	GO:0005524//GO:0004340	ATP binding//glucokinase activity	GO:0071203	WASH complex	--	--
Cluster-33085.45619	1288	--	--	LC027342	Haliotis diversicolor genomic DNA, BAC clone: 006_rep_c2414	--	--	--	--	PF02438	Late 100kD protein	GO:0019060	intracellular transport of viral protein in host cell	--	--	--	--	--	--
Cluster-33085.45618	783	--	--	LC027304	Haliotis diversicolor genomic DNA, BAC clone: 002_c4	--	--	--	--	--	--	--	--	--	--	--	--	--	--
Cluster-33085.16714	338	--	--	D83984	Haliotis diversicolor gene for IDO-like myoglobin, complete cds	--	--	--	--	--	--	--	--	--	--	--	--	--	--
Cluster-33085.16715	4371	OWF38374.1	Protein FAM89B [Mizuhopecten yessoensis]	--	--	--	--	Q8N5H3	Protein FAM89B OS=Homo sapiens GN=FAM89B PE=1 SV=2	--	--	--	--	--	--	--	--	--	--
Cluster-33085.16716	1354	--	--	LC027332	Haliotis diversicolor genomic DNA, BAC clone: 004_rep_c861	--	--	--	--	--	--	--	--	--	--	--	--	--	--
Cluster-6327.0	334	XP_022836958.1	uncharacterized protein LOC111364342, partial [Spodoptera litura]	CP011319	Janthinobacterium sp. 1_2014MBL_MicDiv, complete genome	--	--	B2RJX3	Prolyl tripeptidyl peptidase OS=Porphyromonas gingivalis (strain ATCC 33277 / DSM 20709 / JCM 12257) GN=ptpA PE=3 SV=1	PF00930	Dipeptidyl peptidase IV (DPP IV) N-terminal region	GO:0006508	proteolysis	--	--	--	--	--	--
Cluster-22097.0	563	--	--	CP017420	Delftia tsuruhatensis strain CM13, complete genome	--	--	--	--	--	--	--	--	--	--	--	--	--	--
Cluster-33085.16711	1123	--	--	--	--	--	--	--	--	--	--	--	--	--	--	--	--	--	--
Cluster-5442.0	724	PRD39491.1	ppsA [Nephila clavipes]	CP016229	Vibrio crassostreae 9CS106 chromosome 2, complete sequence	--	--	Q02KR1	Phosphoenolpyruvate synthase OS=Pseudomonas aeruginosa (strain UCBPP-PA14) GN=ppsA PE=1 SV=1	PF02896	PEP-utilising enzyme, TIM barrel domain	GO:0016310	phosphorylation	GO:0016772	transferase activity, transferring phosphorus-containing groups	--	--	--	--
Cluster-33085.16713	451	--	--	HQ650238	Haliotis diversicolor clone Hdi59 microsatellite sequence	--	--	--	--	--	--	--	--	--	--	--	--	--	--
Cluster-1422.0	331	--	--	--	--	--	--	--	--	PF09446	VMA21-like domain	GO:0070072	vacuolar proton-transporting V-type ATPase complex assembly	--	--	--	--	--	--
Cluster-33085.44854	1036	--	--	--	--	--	--	--	--	--	--	--	--	--	--	--	--	--	--
Cluster-33085.16718	1007	EEC08748.1	hypothetical protein IscW_ISCW024385, partial [Ixodes scapularis]	HQ448936	Pseudoalteromonas sp. enrichment culture clone IC1-18 16S ribosomal RNA gene, partial sequence	--	--	--	--	--	--	--	--	--	--	--	--	--	--
Cluster-33085.16719	526	CBY13234.1	unnamed protein product, partial [Oikopleura dioica]	DQ347876	Uncultured bacterium clone Mi48 16S ribosomal RNA gene, partial sequence	--	--	--	--	--	--	--	--	--	--	--	--	--	--
Cluster-7504.0	477	XP_023170152.1	uncharacterized protein LOC111598915 [Drosophila hydei]	CP017420	Delftia tsuruhatensis strain CM13, complete genome	--	--	P9WK87	Carboxylesterase NlhH OS=Mycobacterium tuberculosis (strain ATCC 25618 / H37Rv) GN=nlhH PE=1 SV=1	PF07859	alpha/beta hydrolase fold	GO:0008152	metabolic process	GO:0016787	hydrolase activity	--	--	--	--
Cluster-13823.0	604	XP_017769103.1	PREDICTED: paramyosin, long form-like [Nicrophorus vespilloides]	XM_017913616	PREDICTED: Nicrophorus vespilloides paramyosin, long form-like (LOC108557184), transcript variant X3, mRNA	--	--	P35415	Paramyosin, long form OS=Drosophila melanogaster GN=Prm PE=1 SV=1	PF01576//PF13851//PF10186//PF00769//PF05791//PF04111//PF08653//PF02566//PF04977//PF09726//PF00038	Myosin tail//Growth-arrest specific micro-tubule binding//Vacuolar sorting 38 and autophagy-related subunit 14//Ezrin/radixin/moesin family//Bacillus haemolytic enterotoxin (HBL)//Autophagy protein Apg6//DASH complex subunit Dam1//OsmC-like protein//Septum formation initiator//Transmembrane protein//Intermediate filament protein	GO:0009405//GO:0006979//GO:0008608//GO:0006914//GO:0007049//GO:0048870//GO:0010508	pathogenesis//response to oxidative stress//attachment of spindle microtubules to kinetochore//autophagy//cell cycle//cell motility//positive regulation of autophagy	GO:0005198//GO:0003774//GO:0008092	structural molecule activity//motor activity//cytoskeletal protein binding	GO:0005882//GO:0005737//GO:0016459//GO:0016020//GO:0019898//GO:0031514//GO:0016021//GO:0072686//GO:0042729	intermediate filament//cytoplasm//myosin complex//membrane//extrinsic component of membrane//motile cilium//integral component of membrane//mitotic spindle//DASH complex	KOG0161	Myosin class II heavy chain
Cluster-25076.0	431	XP_018028346.1	PREDICTED: long-chain-fatty-acid--CoA ligase FadD15-like [Hyalella azteca]	CP013119	Alcaligenes faecalis strain ZD02, complete genome	--	--	B2HGV4	Long-chain-fatty-acid--CoA ligase FadD15 OS=Mycobacterium marinum (strain ATCC BAA-535 / M) GN=fadD15 PE=3 SV=1	--	--	--	--	--	--	--	--	--	--
Cluster-65397.0	578	--	--	--	--	--	--	--	--	--	--	--	--	--	--	--	--	--	--
Cluster-11688.0	327	--	--	--	--	--	--	--	--	PF02402//PF00155	Lysis protein//Aminotransferase class I and II	GO:0009058//GO:0009405//GO:0019835	biosynthetic process//pathogenesis//cytolysis	GO:0030170	pyridoxal phosphate binding	GO:0019867	outer membrane	--	--
Cluster-33085.44856	3808	XP_014775946.1	PREDICTED: cell division cycle 5-like protein [Octopus bimaculoides]	XM_014920460	PREDICTED: Octopus bimaculoides cell division cycle 5-like protein (LOC106873214), mRNA	--	--	Q2KJC1	Cell division cycle 5-like protein OS=Bos taurus GN=CDC5L PE=2 SV=1	--	--	--	--	--	--	--	--	KOG0050	mRNA splicing protein CDC5 (Myb superfamily)
Cluster-33085.11098	1726	--	--	KT336367	Haliotis discus discus signal transducer and activator of transcription 5 (STAT5) gene, complete cds	--	--	--	--	--	--	--	--	--	--	--	--	--	--
Cluster-33085.11099	1795	--	--	LC027339	Haliotis diversicolor genomic DNA, BAC clone: 006_rep_c2411	--	--	--	--	--	--	--	--	--	--	--	--	--	--
Cluster-33085.11096	646	--	--	--	--	--	--	--	--	--	--	--	--	--	--	--	--	--	--
Cluster-33085.11097	955	--	--	--	--	--	--	--	--	--	--	--	--	--	--	--	--	--	--
Cluster-33085.11094	436	--	--	LC027336	Haliotis diversicolor genomic DNA, BAC clone: 005_rep_c27301	--	--	--	--	--	--	--	--	--	--	--	--	--	--
Cluster-33085.11095	668	--	--	KT336367	Haliotis discus discus signal transducer and activator of transcription 5 (STAT5) gene, complete cds	--	--	--	--	--	--	--	--	--	--	--	--	--	--
Cluster-33085.11092	1651	XP_005091942.2	PREDICTED: uncharacterized protein LOC101860234 [Aplysia californica]	--	--	--	--	--	--	--	--	--	--	--	--	--	--	--	--
Cluster-8882.0	378	--	--	CP000606	Shewanella loihica PV-4, complete genome	--	--	--	--	--	--	--	--	--	--	--	--	--	--
Cluster-33085.11090	2573	XP_014677999.1	PREDICTED: uncharacterized protein LOC106817812 [Priapulus caudatus]	--	--	--	--	--	--	--	--	--	--	--	--	--	--	--	--
Cluster-33085.11091	12448	XP_005091942.2	PREDICTED: uncharacterized protein LOC101860234 [Aplysia californica]	--	--	--	--	Q86UK0	ATP-binding cassette sub-family A member 12 OS=Homo sapiens GN=ABCA12 PE=1 SV=3	PF00005//PF13304//PF00522//PF04310	ABC transporter//AAA domain, putative AbiEii toxin, Type IV TA system//VPR/VPX protein//MukB N-terminal	GO:0007059//GO:0030261//GO:0019058	chromosome segregation//chromosome condensation//viral life cycle	GO:0016887//GO:0003677//GO:0005524	ATPase activity//DNA binding//ATP binding	GO:0009295//GO:0042025	nucleoid//host cell nucleus	--	--
Cluster-33085.306	9750	EFC43584.1	predicted protein [Naegleria gruberi]	CP000949	Pseudomonas putida W619, complete genome	--	--	P20471	Protein NdvB OS=Rhizobium meliloti (strain 1021) GN=ndvB PE=4 SV=2	PF13520//PF07488//PF13545//PF00324//PF08534//PF00392	Amino acid permease//Glycosyl hydrolase family 67 middle domain//Crp-like helix-turn-helix domain//Amino acid permease//Redoxin//Bacterial regulatory proteins, gntR family	GO:0003333//GO:0006810//GO:0005975//GO:0045493//GO:0055085//GO:0006355//GO:0006865	amino acid transmembrane transport//transport//carbohydrate metabolic process//xylan catabolic process//transmembrane transport//regulation of transcription, DNA-templated//amino acid transport	GO:0046559//GO:0003700//GO:0003677//GO:0015171//GO:0016491	alpha-glucuronidase activity//transcription factor activity, sequence-specific DNA binding//DNA binding//amino acid transmembrane transporter activity//oxidoreductase activity	GO:0005576//GO:0016020//GO:0005667	extracellular region//membrane//transcription factor complex	KOG1286	Amino acid transporters
Cluster-33085.307	485	KRX05117.1	Thioredoxin-like fold [Pseudocohnilembus persalinus]	CP003961	Pseudomonas sp. VLB120, complete genome	--	--	Q9XEX2	Peroxiredoxin-2B OS=Arabidopsis thaliana GN=PRXIIB PE=1 SV=1	PF00578//PF08534	AhpC/TSA family//Redoxin	GO:0055114	oxidation-reduction process	GO:0016209//GO:0016491	antioxidant activity//oxidoreductase activity	--	--	KOG0541	Alkyl hydroperoxide reductase/peroxiredoxin
Cluster-33085.304	897	--	--	--	--	--	--	--	--	--	--	--	--	--	--	--	--	--	--
Cluster-32125.0	475	XP_011504110.1	PREDICTED: F-box only protein 3-like [Ceratosolen solmsi marchali]	CP011305	Stenotrophomonas maltophilia strain ISMMS2, complete genome	--	--	B2FPG4	Protein ApaG OS=Stenotrophomonas maltophilia (strain K279a) GN=apaG PE=3 SV=1	PF00149	Calcineurin-like phosphoesterase	--	--	GO:0016787	hydrolase activity	--	--	--	--
Cluster-33085.302	493	XP_011567431.1	PREDICTED: probable sulfate transport system permease protein cysT [Plutella xylostella]	CP011525	Pseudomonas sp. JY-Q, complete genome	--	--	Q01895	Sulfate transport system permease protein CysT OS=Synechocystis sp. (strain PCC 6803 / Kazusa) GN=cysT PE=2 SV=2	PF00528//PF08352	Binding-protein-dependent transport system inner membrane component//Oligopeptide/dipeptide transporter, C-terminal region	GO:0006810//GO:0015833	transport//peptide transport	GO:0000166//GO:0005524	nucleotide binding//ATP binding	GO:0016020	membrane	--	--
Cluster-797.0	373	--	--	--	--	--	--	--	--	--	--	--	--	--	--	--	--	--	--
Cluster-33085.300	3714	XP_011567432.1	PREDICTED: uncharacterized protein LOC105397123 [Plutella xylostella]	LT608330	Pseudomonas aeruginosa isolate PA14Or_reads genome assembly, chromosome: PA14OR	--	--	P0AG79	Sulfate-binding protein OS=Shigella flexneri GN=sbp PE=3 SV=1	PF00910//PF00528//PF11615//PF00005//PF05496//PF02367//PF01637//PF07728//PF00006//PF02562//PF13304//PF10662//PF00004//PF01547//PF01695//PF00931//PF03796//PF03193	RNA helicase//Binding-protein-dependent transport system inner membrane component//Protein of unknown function (DUF3249)//ABC transporter//Holliday junction DNA helicase ruvB N-terminus//Threonylcarbamoyl adenosine biosynthesis protein TsaE//Archaeal ATPase//AAA domain (dynein-related subfamily)//ATP synthase alpha/beta family, nucleotide-binding domain//PhoH-like protein//AAA domain, putative Ab…	GO:0006810//GO:0000266//GO:0006281//GO:0006310//GO:0006576//GO:0002949//GO:0006260	transport//mitochondrial fission//DNA repair//DNA recombination//cellular biogenic amine metabolic process//tRNA threonylcarbamoyladenosine modification//DNA replication	GO:0016887//GO:0003924//GO:0043531//GO:0003724//GO:0003678//GO:0009378//GO:0005215//GO:0003723//GO:0005525//GO:0005524	ATPase activity//GTPase activity//ADP binding//RNA helicase activity//DNA helicase activity//four-way junction helicase activity//transporter activity//RNA binding//GTP binding//ATP binding	GO:0016020//GO:0009379//GO:0005739//GO:0005657	membrane//Holliday junction helicase complex//mitochondrion//replication fork	KOG0059	Lipid exporter ABCA1 and related proteins, ABC superfamily
Cluster-33085.48165	530	XP_021349430.1	conserved oligomeric Golgi complex subunit 2-like isoform X1 [Mizuhopecten yessoensis]	--	--	--	--	Q921L5	Conserved oligomeric Golgi complex subunit 2 OS=Mus musculus GN=Cog2 PE=2 SV=2	--	--	--	--	--	--	--	--	--	--
Cluster-53675.0	447	--	--	--	--	--	--	--	--	--	--	--	--	--	--	--	--	--	--
Cluster-53675.1	306	--	--	--	--	--	--	--	--	--	--	--	--	--	--	--	--	--	--
Cluster-51147.0	696	--	--	LC027339	Haliotis diversicolor genomic DNA, BAC clone: 006_rep_c2411	--	--	--	--	--	--	--	--	--	--	--	--	--	--
Cluster-33085.308	15343	XP_015125928.1	PREDICTED: mu-like prophage FluMu major head subunit [Diachasma alloeum]	EU595738	Pseudomonas aeruginosa strain PACS458 clone fa1368, complete sequence	--	--	Q9T1W1	Major capsid protein OS=Enterobacteria phage Mu GN=T PE=1 SV=1	PF01288//PF02023	7,8-dihydro-6-hydroxymethylpterin-pyrophosphokinase (HPPK)//SCAN domain	GO:0009396//GO:0046656//GO:0006355	folic acid-containing compound biosynthetic process//folic acid biosynthetic process//regulation of transcription, DNA-templated	GO:0003700//GO:0003848	transcription factor activity, sequence-specific DNA binding//2-amino-4-hydroxy-6-hydroxymethyldihydropteridine diphosphokinase activity	GO:0005667	transcription factor complex	--	--
Cluster-6950.0	327	PRD21584.1	yccS [Nephila clavipes]	CP015202	Pseudomonas putida B6-2, complete genome	--	--	P75870	Inner membrane protein YccS OS=Escherichia coli (strain K12) GN=yccS PE=1 SV=2	--	--	--	--	--	--	--	--	--	--
Cluster-33085.18727	359	--	--	--	--	--	--	--	--	--	--	--	--	--	--	--	--	--	--
Cluster-33085.18726	633	--	--	--	--	--	--	--	--	--	--	--	--	--	--	--	--	--	--
Cluster-33085.18725	340	--	--	LC027350	Haliotis diversicolor genomic DNA, BAC clone: 008_rep_c1012	--	--	--	--	--	--	--	--	--	--	--	--	--	--
Cluster-33085.18724	1243	--	--	LC027297	Haliotis diversicolor genomic DNA, BAC clone: 001_rep_c980	--	--	--	--	--	--	--	--	--	--	--	--	--	--
Cluster-33085.18723	480	--	--	--	--	--	--	--	--	--	--	--	--	--	--	--	--	--	--
Cluster-33085.18722	550	XP_015761479.1	PREDICTED: uncharacterized protein LOC107340628 [Acropora digitifera]	--	--	--	--	--	--	--	--	--	--	--	--	--	--	--	--
Cluster-33085.18721	956	EKC31648.1	Putative RNA-directed DNA polymerase from transposon BS [Crassostrea gigas]	--	--	--	--	--	--	--	--	--	--	--	--	--	--	--	--
Cluster-33085.18720	308	--	--	--	--	--	--	--	--	--	--	--	--	--	--	--	--	--	--
Cluster-20564.0	394	--	--	CP010351	Acinetobacter johnsonii XBB1 plasmid pXBB1-9, complete sequence	--	--	--	--	--	--	--	--	--	--	--	--	--	--
Cluster-40876.0	584	--	--	CP013119	Alcaligenes faecalis strain ZD02, complete genome	--	--	--	--	--	--	--	--	--	--	--	--	--	--
Cluster-4895.0	325	PRD37610.1	pepP [Nephila clavipes]	CP016603	Comamonas aquatica strain CJG genome	--	--	--	--	PF05195	Aminopeptidase P, N-terminal domain	--	--	GO:0030145//GO:0004177	manganese ion binding//aminopeptidase activity	--	--	--	--
Cluster-33085.18729	1346	--	--	LC027339	Haliotis diversicolor genomic DNA, BAC clone: 006_rep_c2411	--	--	--	--	--	--	--	--	--	--	--	--	--	--
Cluster-33085.18728	4076	XP_021346231.1	cilia- and flagella-associated protein 97-like [Mizuhopecten yessoensis]	LC027342	Haliotis diversicolor genomic DNA, BAC clone: 006_rep_c2414	--	--	Q2KJH5	Cilia- and flagella-associated protein 97 OS=Bos taurus GN=CFAP97 PE=2 SV=1	--	--	--	--	--	--	--	--	--	--
Cluster-29512.0	308	--	--	CP010350	Acinetobacter johnsonii XBB1, complete genome	--	--	--	--	--	--	--	--	--	--	--	--	--	--
Cluster-36825.0	682	PRD35779.1	yknY [Nephila clavipes]	CP008838	Stenotrophomonas maltophilia strain 13637 genome	--	--	O31711	Uncharacterized ABC transporter ATP-binding protein YknY OS=Bacillus subtilis (strain 168) GN=yknY PE=1 SV=1	PF00931//PF13304//PF00005//PF02367//PF01637//PF03193	NB-ARC domain//AAA domain, putative AbiEii toxin, Type IV TA system//ABC transporter//Threonylcarbamoyl adenosine biosynthesis protein TsaE//Archaeal ATPase//Protein of unknown function, DUF258	GO:0002949	tRNA threonylcarbamoyladenosine modification	GO:0005524//GO:0043531//GO:0005525//GO:0003924//GO:0016887	ATP binding//ADP binding//GTP binding//GTPase activity//ATPase activity	--	--	--	--
Cluster-33085.43619	1103	--	--	LC027302	Haliotis diversicolor genomic DNA, BAC clone: 002_c2	--	--	--	--	--	--	--	--	--	--	--	--	--	--
Cluster-33085.43618	2912	ELT98460.1	hypothetical protein CAPTEDRAFT_177636 [Capitella teleta]	HQ650326	Haliotis diversicolor clone Hdi183 microsatellite sequence	--	--	Q503M4	Monocarboxylate transporter 12-B OS=Danio rerio GN=slc16a12b PE=2 SV=1	--	--	--	--	--	--	--	--	KOG2504	Monocarboxylate transporter
Cluster-33085.43617	377	--	--	--	--	--	--	--	--	--	--	--	--	--	--	--	--	--	--
Cluster-33085.43616	1556	ESO83753.1	hypothetical protein LOTGIDRAFT_132812, partial [Lottia gigantea]	--	--	--	--	--	--	PF08411	Exonuclease C-terminal	GO:0006281//GO:0006308	DNA repair//DNA catabolic process	GO:0008852	exodeoxyribonuclease I activity	--	--	--	--
Cluster-33085.43615	367	--	--	--	--	--	--	--	--	--	--	--	--	--	--	--	--	--	--
Cluster-30642.0	622	XP_003087364.1	hypothetical protein CRE_14457 [Caenorhabditis remanei]	CP013119	Alcaligenes faecalis strain ZD02, complete genome	--	--	Q0IH72	Nuclease EXOG, mitochondrial OS=Xenopus laevis GN=exog PE=2 SV=1	PF01223	DNA/RNA non-specific endonuclease	--	--	GO:0003676//GO:0016787//GO:0046872	nucleic acid binding//hydrolase activity//metal ion binding	--	--	KOG3721	Mitochondrial endonuclease
Cluster-33085.43613	353	--	--	LC027341	Haliotis diversicolor genomic DNA, BAC clone: 006_rep_c2413	--	--	--	--	--	--	--	--	--	--	--	--	--	--
Cluster-33085.43612	407	--	--	LC027352	Haliotis diversicolor genomic DNA, BAC clone: 008_rep_c1014	--	--	--	--	--	--	--	--	--	--	--	--	--	--
Cluster-33085.43611	423	--	--	--	--	--	--	--	--	--	--	--	--	--	--	--	--	--	--
Cluster-33085.43610	1693	--	--	--	--	--	--	--	--	--	--	--	--	--	--	--	--	--	--
Cluster-33085.54402	454	--	--	--	--	--	--	--	--	--	--	--	--	--	--	--	--	--	--
Cluster-52527.0	738	--	--	--	--	--	--	--	--	--	--	--	--	--	--	--	--	--	--
Cluster-48727.0	701	XP_004337885.1	ubiquitinconjugating enzyme E2, putative [Acanthamoeba castellanii str. Neff]	XM_004149405	PREDICTED: Cucumis sativus ubiquitin-conjugating enzyme E2 10 (LOC101207365), mRNA	--	--	P35133	Ubiquitin-conjugating enzyme E2 10 OS=Arabidopsis thaliana GN=UBC10 PE=1 SV=1	PF05773//PF05743//PF00631	RWD domain//UEV domain//GGL domain	GO:0015031//GO:0007186//GO:0006464//GO:0007165	protein transport//G-protein coupled receptor signaling pathway//cellular protein modification process//signal transduction	GO:0004871//GO:0005515	signal transducer activity//protein binding	GO:0005834	heterotrimeric G-protein complex	KOG0417	Ubiquitin-protein ligase
Cluster-15531.0	554	XP_018009482.1	PREDICTED: valine--tRNA ligase-like [Hyalella azteca]	XM_005975163	PREDICTED: Pantholops hodgsonii valine--tRNA ligase-like (LOC102322457), mRNA	K01873	valyl-tRNA synthetase	Q474E1	Valine--tRNA ligase OS=Cupriavidus pinatubonensis (strain JMP 134 / LMG 1197) GN=valS PE=3 SV=1	PF03964//PF08264	Chorion family 2//Anticodon-binding domain of tRNA	GO:0006418//GO:0007275	tRNA aminoacylation for protein translation//multicellular organismal development	GO:0000166	nucleotide binding	GO:0042600	chorion	KOG0432	Valyl-tRNA synthetase
Cluster-65287.0	1155	--	--	--	--	--	--	--	--	--	--	--	--	--	--	--	--	--	--
Cluster-15772.0	442	XP_022836022.1	uncharacterized protein LOC111363432 [Spodoptera litura]	CP015614	Brevundimonas naejangsanensis strain B1, complete genome	K00548	5-methyltetrahydrofolate--homocysteine methyltransferase	Q87L95	Methionine synthase OS=Vibrio parahaemolyticus serotype O3:K6 (strain RIMD 2210633) GN=metH PE=3 SV=1	PF02310	B12 binding domain	--	--	GO:0031419//GO:0046872	cobalamin binding//metal ion binding	--	--	--	--
Cluster-35804.0	338	--	--	CP002735	Delftia sp. Cs1-4, complete genome	--	--	--	--	--	--	--	--	--	--	--	--	--	--
Cluster-68041.1	603	XP_022321430.1	retrograde protein of 51 kDa-like isoform X4 [Crassostrea virginica]	--	--	--	--	P22488	Non-neuronal cytoplasmic intermediate filament protein OS=Helix aspersa PE=3 SV=2	--	--	--	--	--	--	--	--	--	--
Cluster-27440.0	528	--	--	CP010350	Acinetobacter johnsonii XBB1, complete genome	--	--	--	--	--	--	--	--	--	--	--	--	--	--
Cluster-18100.0	360	XP_018009267.1	PREDICTED: 50S ribosomal protein L16 3-hydroxylase-like [Hyalella azteca]	CP017420	Delftia tsuruhatensis strain CM13, complete genome	--	--	P27431	50S ribosomal protein L16 arginine hydroxylase OS=Escherichia coli (strain K12) GN=roxA PE=1 SV=2	PF02311	AraC-like ligand binding domain	GO:0006355	regulation of transcription, DNA-templated	--	--	--	--	--	--
Cluster-16801.0	330	KZS01187.1	Uncharacterized protein APZ42_002230, partial [Daphnia magna]	CP016447	Acidovorax sp. RAC01, complete genome	--	--	P55630	Uncharacterized protein y4qI OS=Rhizobium sp. (strain NGR234) GN=NGR_a01890 PE=3 SV=1	--	--	--	--	--	--	--	--	--	--
Cluster-16801.1	407	KZS01187.1	Uncharacterized protein APZ42_002230, partial [Daphnia magna]	CP016447	Acidovorax sp. RAC01, complete genome	--	--	P50360	Uncharacterized protein y4hP OS=Rhizobium sp. (strain NGR234) GN=NGR_a03340 PE=3 SV=2	--	--	--	--	--	--	--	--	--	--
Cluster-33085.24926	1719	--	--	--	--	--	--	--	--	--	--	--	--	--	--	--	--	--	--
Cluster-22267.0	526	XP_018022553.1	PREDICTED: putative dioxygenase subunit alpha YeaW [Hyalella azteca]	CP011319	Janthinobacterium sp. 1_2014MBL_MicDiv, complete genome	--	--	P0ABR8	Putative dioxygenase subunit alpha YeaW OS=Escherichia coli O157:H7 GN=yeaW PE=3 SV=1	PF00355//PF00848	Rieske [2Fe-2S] domain//Ring hydroxylating alpha subunit (catalytic domain)	GO:0019439//GO:0055114	aromatic compound catabolic process//oxidation-reduction process	GO:0016491//GO:0016708//GO:0005506//GO:0051537	oxidoreductase activity//oxidoreductase activity, acting on paired donors, with incorporation or reduction of molecular oxygen, NAD(P)H as one donor, and incorporation of two atoms of oxygen into one donor//iron ion binding//2 iron, 2 sulfur cluster binding	--	--	--	--
Cluster-24428.0	612	XP_023304621.1	uncharacterized protein LOC111686497 [Lucilia cuprina]	CP016603	Comamonas aquatica strain CJG genome	--	--	P37462	Alpha-ketoglutarate-dependent dioxygenase AlkB OS=Salmonella typhimurium (strain LT2 / SGSC1412 / ATCC 700720) GN=alkB PE=3 SV=2	--	--	--	--	--	--	--	--	--	--
Cluster-40279.0	1113	PAV73126.1	hypothetical protein WR25_01340 [Diploscapter pachys]	CP011010	Stenotrophomonas maltophilia strain ISMMS3, complete genome	--	--	A9BZG1	C4-dicarboxylate transport protein OS=Delftia acidovorans (strain DSM 14801 / SPH-1) GN=dctA PE=3 SV=1	PF12920//PF00375	TcdA/TcdB pore forming domain//Sodium:dicarboxylate symporter family	GO:0006820//GO:0006835//GO:0009405//GO:0006812	anion transport//dicarboxylic acid transport//pathogenesis//cation transport	GO:0017153	sodium:dicarboxylate symporter activity	GO:0016020	membrane	KOG3787	Glutamate/aspartate and neutral amino acid transporters
Cluster-33085.24927	1502	--	--	LC027343	Haliotis diversicolor genomic DNA, BAC clone: 006_rep_c2415	--	--	--	--	PF08533	Beta-galactosidase C-terminal domain	GO:0006687//GO:0006027//GO:0006012//GO:0046486	glycosphingolipid metabolic process//glycosaminoglycan catabolic process//galactose metabolic process//glycerolipid metabolic process	GO:0004565	beta-galactosidase activity	GO:0009341	beta-galactosidase complex	--	--
Cluster-44081.0	379	--	--	CP016603	Comamonas aquatica strain CJG genome	--	--	O34789	Uncharacterized protein YdjI OS=Bacillus subtilis (strain 168) GN=ydjI PE=4 SV=1	--	--	--	--	--	--	--	--	--	--
Cluster-28839.0	963	XP_018028662.1	PREDICTED: UPF0065 protein in clcB-clcD intergenic region-like [Hyalella azteca]	CP016603	Comamonas aquatica strain CJG genome	--	--	P27103	UPF0065 protein in tcbD-tcbE intergenic region OS=Pseudomonas sp. (strain P51) PE=3 SV=1	PF03401	Tripartite tricarboxylate transporter family receptor	--	--	--	--	GO:0030288	outer membrane-bounded periplasmic space	--	--
Cluster-33085.17448	775	--	--	GQ927124	Haliotis midae microsatellite Hmid2015M sequence	--	--	--	--	--	--	--	--	--	--	--	--	--	--
Cluster-33085.54404	633	--	--	--	--	--	--	--	--	--	--	--	--	--	--	--	--	--	--
Cluster-33085.17443	505	--	--	--	--	--	--	--	--	--	--	--	--	--	--	--	--	--	--
Cluster-33085.17442	351	--	--	--	--	--	--	--	--	--	--	--	--	--	--	--	--	--	--
Cluster-33085.17441	575	--	--	LC027358	Haliotis diversicolor genomic DNA, BAC clone: 009_rep_c2377	--	--	--	--	--	--	--	--	--	--	--	--	--	--
Cluster-33085.17440	483	--	--	LC027297	Haliotis diversicolor genomic DNA, BAC clone: 001_rep_c980	--	--	--	--	--	--	--	--	--	--	--	--	--	--
Cluster-543.0	307	PRD39747.1	icd [Nephila clavipes]	CP015600	Pseudomonas antarctica strain PAMC 27494, complete genome	--	--	Q02NB5	Isocitrate dehydrogenase [NADP] OS=Pseudomonas aeruginosa (strain UCBPP-PA14) GN=icd PE=1 SV=1	PF00180	Isocitrate/isopropylmalate dehydrogenase	GO:0055114	oxidation-reduction process	GO:0016616	oxidoreductase activity, acting on the CH-OH group of donors, NAD or NADP as acceptor	--	--	KOG0785	Isocitrate dehydrogenase, alpha subunit
Cluster-14686.0	443	XP_018006247.1	PREDICTED: acyl-CoA dehydrogenase-like [Hyalella azteca]	CP000884	Delftia acidovorans SPH-1, complete genome	--	--	P45857	Acyl-CoA dehydrogenase OS=Bacillus subtilis (strain 168) GN=mmgC PE=2 SV=3	--	--	--	--	--	--	--	--	KOG0141	Isovaleryl-CoA dehydrogenase
Cluster-33085.17445	5007	--	--	LC027333	Haliotis diversicolor genomic DNA, BAC clone: 004_rep_c862	--	--	--	--	--	--	--	--	--	--	--	--	--	--
Cluster-33085.17444	593	--	--	--	--	--	--	--	--	--	--	--	--	--	--	--	--	--	--
Cluster-33085.2268	1338	PAA69685.1	hypothetical protein BOX15_Mlig004788g1 [Macrostomum lignano]	--	--	--	--	--	--	PF07657	N terminus of Notch ligand	GO:0007275//GO:0007219	multicellular organismal development//Notch signaling pathway	--	--	GO:0016021	integral component of membrane	--	--
Cluster-33085.2269	4534	--	--	GQ927124	Haliotis midae microsatellite Hmid2015M sequence	--	--	--	--	--	--	--	--	--	--	--	--	--	--
Cluster-28156.0	1744	XP_016664702.1	PREDICTED: uncharacterized signaling protein PA1727-like [Acyrthosiphon pisum]	HE798556	Stenotrophomonas maltophilia D457 complete genome	--	--	Q9I310	Uncharacterized signaling protein PA1727 OS=Pseudomonas aeruginosa (strain ATCC 15692 / PAO1 / 1C / PRS 101 / LMG 12228) GN=PA1727 PE=3 SV=1	PF16683//PF06936	Transglutaminase elicitor//Selenoprotein S (SelS)	GO:0006886	intracellular protein transport	GO:0016755	transferase activity, transferring amino-acyl groups	GO:0030176	integral component of endoplasmic reticulum membrane	--	--
Cluster-2049.0	452	PRD38205.1	waaA [Nephila clavipes]	CP011854	Pseudomonas stutzeri strain SLG510A3-8, complete genome	--	--	P0AC77	3-deoxy-D-manno-octulosonic acid transferase OS=Escherichia coli O157:H7 GN=waaA PE=3 SV=1	--	--	--	--	--	--	--	--	--	--
Cluster-50425.0	474	--	--	--	--	--	--	--	--	--	--	--	--	--	--	--	--	--	--
Cluster-16504.0	339	--	--	--	--	--	--	--	--	--	--	--	--	--	--	--	--	--	--
Cluster-16504.1	309	PAV67373.1	hypothetical protein WR25_19833 [Diploscapter pachys]	--	--	--	--	--	--	--	--	--	--	--	--	--	--	--	--
Cluster-33085.2260	478	--	--	EF512273	Haliotis midae microsatellite HmNR268R sequence	--	--	--	--	--	--	--	--	--	--	--	--	--	--
Cluster-5399.0	508	--	--	CP015202	Pseudomonas putida B6-2, complete genome	--	--	--	--	PF02532	Photosystem II reaction centre I protein (PSII 4.8 kDa protein)	GO:0015979	photosynthesis	--	--	GO:0009539//GO:0009523//GO:0016020	photosystem II reaction center//photosystem II//membrane	--	--
Cluster-33085.2262	1074	XP_021354420.1	E3 SUMO-protein ligase NSE2-like [Mizuhopecten yessoensis]	--	--	--	--	Q7ZXH2	E3 SUMO-protein ligase NSE2 OS=Xenopus laevis GN=nsmce2 PE=2 SV=1	PF12861//PF02891//PF12678//PF11789//PF04564	Anaphase-promoting complex subunit 11 RING-H2 finger//MIZ/SP-RING zinc finger//RING-H2 zinc finger//Zinc-finger of the MIZ type in Nse subunit//U-box domain	GO:0016567	protein ubiquitination	GO:0004842//GO:0008270	ubiquitin-protein transferase activity//zinc ion binding	GO:0005680	anaphase-promoting complex	--	--
Cluster-33085.2263	575	--	--	--	--	--	--	--	--	--	--	--	--	--	--	--	--	--	--
Cluster-33085.2264	462	--	--	--	--	--	--	--	--	--	--	--	--	--	--	--	--	--	--
Cluster-33085.14956	559	--	--	LC027332	Haliotis diversicolor genomic DNA, BAC clone: 004_rep_c861	--	--	--	--	PF00124	Photosynthetic reaction centre protein	GO:0009772//GO:0006118//GO:0019684	photosynthetic electron transport in photosystem II//obsolete electron transport//photosynthesis, light reaction	GO:0045156	electron transporter, transferring electrons within the cyclic electron transport pathway of photosynthesis activity	--	--	--	--
Cluster-33085.2266	3473	--	--	--	--	--	--	--	--	--	--	--	--	--	--	--	--	--	--
Cluster-33085.2267	894	--	--	--	--	--	--	--	--	--	--	--	--	--	--	--	--	--	--
Cluster-23131.0	477	PRD39487.1	ydiJ [Nephila clavipes]	CP013031	Escherichia coli strain H1827/12, complete genome	--	--	P77748	Uncharacterized protein YdiJ OS=Escherichia coli (strain K12) GN=ydiJ PE=3 SV=1	PF02913//PF08031	FAD linked oxidases, C-terminal domain//Berberine and berberine like	GO:0055114	oxidation-reduction process	GO:0003824//GO:0050660//GO:0016491	catalytic activity//flavin adenine dinucleotide binding//oxidoreductase activity	--	--	--	--
Cluster-11044.0	427	GAA58055.1	preprotein translocase subunit YidC, partial [Clonorchis sinensis]	CP014038	Vibrio harveyi strain ATCC 43516 chromosome 1, complete sequence	--	--	Q87TR5	Membrane protein insertase YidC OS=Vibrio parahaemolyticus serotype O3:K6 (strain RIMD 2210633) GN=yidC PE=3 SV=1	PF02096	60Kd inner membrane protein	GO:0051205	protein insertion into membrane	--	--	GO:0016021	integral component of membrane	--	--
Cluster-33085.66206	496	--	--	--	--	--	--	--	--	PF01496	V-type ATPase 116kDa subunit family	GO:0015991//GO:0015992	ATP hydrolysis coupled proton transport//proton transport	GO:0015078	hydrogen ion transmembrane transporter activity	GO:0033179	proton-transporting V-type ATPase, V0 domain	--	--
Cluster-33085.24929	2502	ESP04299.1	hypothetical protein LOTGIDRAFT_170891 [Lottia gigantea]	--	--	--	--	--	--	PF00464	Serine hydroxymethyltransferase	--	--	GO:0016740	transferase activity	--	--	--	--
Cluster-47117.0	965	--	--	--	--	--	--	--	--	--	--	--	--	--	--	--	--	--	--
Cluster-77586.0	421	--	--	--	--	--	--	--	--	--	--	--	--	--	--	--	--	--	--
Cluster-16485.0	431	XP_019856668.1	PREDICTED: hydroxylysine kinase-like [Amphimedon queenslandica]	CP015202	Pseudomonas putida B6-2, complete genome	--	--	--	--	--	--	--	--	--	--	--	--	--	--
Cluster-75953.1	356	--	--	--	--	--	--	--	--	PF00965	Tissue inhibitor of metalloproteinase	--	--	GO:0008191	metalloendopeptidase inhibitor activity	--	--	--	--
Cluster-75953.0	535	--	--	--	--	--	--	--	--	--	--	--	--	--	--	--	--	--	--
Cluster-75953.3	439	--	--	--	--	--	--	--	--	--	--	--	--	--	--	--	--	--	--
Cluster-1072.0	370	XP_018009089.1	PREDICTED: UPF0162 protein XF_1494-like [Hyalella azteca]	CP016603	Comamonas aquatica strain CJG genome	--	--	Q87DH6	UPF0162 protein PD_0709 OS=Xylella fastidiosa (strain Temecula1 / ATCC 700964) GN=PD_0709 PE=3 SV=1	PF13181//PF13414//PF13371//PF00515	Tetratricopeptide repeat//TPR repeat//Tetratricopeptide repeat//Tetratricopeptide repeat	--	--	GO:0005515	protein binding	--	--	--	--
Cluster-34609.0	427	--	--	CP002986	Stenotrophomonas maltophilia JV3, complete genome	--	--	--	--	PF00672	HAMP domain	GO:0007165	signal transduction	GO:0004871	signal transducer activity	GO:0016021	integral component of membrane	--	--
Cluster-34609.1	397	PRD37522.1	folB [Nephila clavipes]	HE798556	Stenotrophomonas maltophilia D457 complete genome	--	--	P0AC16	Dihydroneopterin aldolase OS=Escherichia coli (strain K12) GN=folB PE=1 SV=1	PF02152	Dihydroneopterin aldolase	GO:0006760//GO:0046656	folic acid-containing compound metabolic process//folic acid biosynthetic process	GO:0004150	dihydroneopterin aldolase activity	--	--	--	--
Cluster-75953.7	4142	--	--	--	--	--	--	--	--	PF10152	Predicted coiled-coil domain-containing protein (DUF2360)	--	--	--	--	GO:0071203	WASH complex	--	--
Cluster-75953.6	1668	EFN75143.1	hypothetical protein EAI_15550, partial [Harpegnathos saltator]	LC027294	Haliotis diversicolor genomic DNA, BAC clone: 001_rep_c977	--	--	--	--	--	--	--	--	--	--	--	--	--	--
Cluster-58759.0	908	--	--	LC027344	Haliotis diversicolor genomic DNA, BAC clone: 006_rep_c2416	--	--	--	--	--	--	--	--	--	--	--	--	--	--
Cluster-58174.0	395	--	--	--	--	--	--	--	--	--	--	--	--	--	--	--	--	--	--
Cluster-64626.0	1251	--	--	--	--	--	--	--	--	--	--	--	--	--	--	--	--	--	--
Cluster-33085.14952	337	--	--	LC027336	Haliotis diversicolor genomic DNA, BAC clone: 005_rep_c27301	--	--	--	--	--	--	--	--	--	--	--	--	--	--
Cluster-36494.0	774	XP_013761637.1	glycogen phosphorylase 1 [Thecamonas trahens ATCC 50062]	CP003389	Corallococcus coralloides DSM 2259, complete genome	--	--	Q00766	Glycogen phosphorylase 1 OS=Dictyostelium discoideum GN=glpV PE=1 SV=3	PF00343	Carbohydrate phosphorylase	GO:0005975	carbohydrate metabolic process	GO:0008184	glycogen phosphorylase activity	--	--	KOG2099	Glycogen phosphorylase
Cluster-51001.0	509	KRY02812.1	Metallothionein-like protein type 3 [Trichinella patagoniensis]	FQ394674	Vitis vinifera clone SS0AFA1YH08	--	--	Q40256	Metallothionein-like protein type 3 OS=Musa acuminata PE=3 SV=1	PF00131//PF01439	Metallothionein//Metallothionein	--	--	GO:0046872	metal ion binding	--	--	--	--
Cluster-54746.0	512	--	--	--	--	--	--	--	--	--	--	--	--	--	--	--	--	--	--
Cluster-74684.0	575	ABO26644.1	dermatopontin [Haliotis discus discus]	--	--	--	--	Q01528	Hemagglutinin/amebocyte aggregation factor OS=Limulus polyphemus PE=1 SV=1	--	--	--	--	--	--	--	--	--	--
Cluster-4782.0	646	--	--	CP000606	Shewanella loihica PV-4, complete genome	--	--	--	--	--	--	--	--	--	--	--	--	--	--
Cluster-37186.0	1264	XP_020804295.1	uncharacterized protein LOC110180960 [Drosophila serrata]	LT608330	Pseudomonas aeruginosa isolate PA14Or_reads genome assembly, chromosome: PA14OR	--	--	P50197	2,5-dichloro-2,5-cyclohexadiene-1,4-diol dehydrogenase OS=Sphingomonas paucimobilis GN=linC PE=2 SV=1	PF03490//PF12242//PF01073//PF00106//PF01370	Variant-surface-glycoprotein phospholipase C//NAD(P)H binding domain of trans-2-enoyl-CoA reductase//3-beta hydroxysteroid dehydrogenase/isomerase family//short chain dehydrogenase//NAD dependent epimerase/dehydratase family	GO:0008152//GO:0008209//GO:0006650//GO:0008210//GO:0006694//GO:0008207//GO:0055114	metabolic process//androgen metabolic process//glycerophospholipid metabolic process//estrogen metabolic process//steroid biosynthetic process//C21-steroid hormone metabolic process//oxidation-reduction process	GO:0003854//GO:0050662//GO:0003824//GO:0047396//GO:0016616//GO:0016491	3-beta-hydroxy-delta5-steroid dehydrogenase activity//coenzyme binding//catalytic activity//glycosylphosphatidylinositol diacylglycerol-lyase activity//oxidoreductase activity, acting on the CH-OH group of donors, NAD or NADP as acceptor//oxidoreductase activity	--	--	--	--
Cluster-65114.0	1120	--	--	--	--	--	--	--	--	--	--	--	--	--	--	--	--	--	--
Cluster-41819.0	1037	PRD39115.1	pyrH [Nephila clavipes]	CP011319	Janthinobacterium sp. 1_2014MBL_MicDiv, complete genome	--	--	A6SZP9	Uridylate kinase OS=Janthinobacterium sp. (strain Marseille) GN=pyrH PE=3 SV=1	--	--	--	--	--	--	--	--	--	--
Cluster-32488.0	385	--	--	--	--	--	--	--	--	--	--	--	--	--	--	--	--	--	--
Cluster-65808.3	462	XP_018568234.1	fumarylacetoacetate hydrolase domain-containing protein 2A [Anoplophora glabripennis]	--	--	--	--	Q6P2I3	Fumarylacetoacetate hydrolase domain-containing protein 2B OS=Homo sapiens GN=FAHD2B PE=2 SV=1	--	--	--	--	--	--	--	--	--	--
Cluster-33085.49362	1757	--	--	LC027358	Haliotis diversicolor genomic DNA, BAC clone: 009_rep_c2377	--	--	--	--	--	--	--	--	--	--	--	--	--	--
Cluster-33085.56805	2326	ESP01783.1	hypothetical protein LOTGIDRAFT_225152 [Lottia gigantea]	--	--	--	--	P49442	Inositol polyphosphate 1-phosphatase OS=Mus musculus GN=Inpp1 PE=2 SV=2	PF00459	Inositol monophosphatase family	GO:0046854	phosphatidylinositol phosphorylation	--	--	--	--	KOG3099	Bisphosphate 3'-nucleotidase BPNT1/Inositol polyphosphate 1-phosphatase
Cluster-4047.0	607	XP_018007161.1	PREDICTED: uncharacterized ABC transporter permease protein YufQ-like [Hyalella azteca]	CP016603	Comamonas aquatica strain CJG genome	--	--	D4GPW1	Putative glucose ABC transporter permease protein TsgC13 OS=Haloferax volcanii (strain ATCC 29605 / DSM 3757 / JCM 8879 / NBRC 14742 / NCIMB 2012 / VKM B-1768 / DS2) GN=tsgC13 PE=3 SV=1	PF02653	Branched-chain amino acid transport system / permease component	GO:0006810	transport	GO:0005215	transporter activity	GO:0016020	membrane	--	--
Cluster-30080.0	400	PRD37653.1	cyoB [Nephila clavipes]	CP011319	Janthinobacterium sp. 1_2014MBL_MicDiv, complete genome	K02256	cytochrome c oxidase subunit 1	P57543	Cytochrome bo(3) ubiquinol oxidase subunit 1 OS=Buchnera aphidicola subsp. Acyrthosiphon pisum (strain APS) GN=cyoB PE=3 SV=1	PF00115	Cytochrome C and Quinol oxidase polypeptide I	GO:0006118//GO:0006123//GO:0015992//GO:0055114//GO:0009060	obsolete electron transport//mitochondrial electron transport, cytochrome c to oxygen//proton transport//oxidation-reduction process//aerobic respiration	GO:0020037//GO:0009055//GO:0005506//GO:0004129	heme binding//electron carrier activity//iron ion binding//cytochrome-c oxidase activity	GO:0045277//GO:0016021	respiratory chain complex IV//integral component of membrane	KOG4769	Cytochrome c oxidase, subunit I
Cluster-30836.0	1079	--	--	LT608330	Pseudomonas aeruginosa isolate PA14Or_reads genome assembly, chromosome: PA14OR	--	--	--	--	--	--	--	--	--	--	--	--	--	--
Cluster-50417.0	349	--	--	--	--	--	--	--	--	--	--	--	--	--	--	--	--	--	--
Cluster-77130.0	432	--	--	LC027294	Haliotis diversicolor genomic DNA, BAC clone: 001_rep_c977	--	--	--	--	--	--	--	--	--	--	--	--	--	--
Cluster-46746.0	1148	KJE92908.1	Rieske iron-sulfur protein 1 [Capsaspora owczarzaki ATCC 30864]	DQ122922	Chlamydomonas incerta mitochondrial ubiquinol-cytochrome c oxidoreductase (RisP) mRNA, partial cds; nuclear gene for mitochondrial product	--	--	P51133	Cytochrome b-c1 complex subunit Rieske-3, mitochondrial OS=Nicotiana tabacum PE=2 SV=1	PF02921//PF00355	Ubiquinol cytochrome reductase transmembrane region//Rieske [2Fe-2S] domain	GO:0006119//GO:0006118//GO:0015992//GO:0055114	oxidative phosphorylation//obsolete electron transport//proton transport//oxidation-reduction process	GO:0008121//GO:0016491//GO:0051537	ubiquinol-cytochrome-c reductase activity//oxidoreductase activity//2 iron, 2 sulfur cluster binding	--	--	KOG1671	Ubiquinol cytochrome c reductase, subunit RIP1
Cluster-33085.56358	482	--	--	GU995857	Haliotis discus hannai microsatellite CHh059 sequence	--	--	--	--	--	--	--	--	--	--	--	--	--	--
Cluster-33085.56359	761	XP_012946844.1	PREDICTED: tripartite motif-containing protein 3-like [Aplysia californica]	--	--	--	--	--	--	PF01436	NHL repeat	--	--	GO:0005515	protein binding	--	--	--	--
Cluster-33085.56807	654	--	--	KJ160094	Haliotis tuberculata tuberculata microsatellite Haltub128 sequence	--	--	--	--	--	--	--	--	--	--	--	--	--	--
Cluster-34736.0	522	XP_016664609.1	PREDICTED: uncharacterized protein YncE-like [Acyrthosiphon pisum]	CP013031	Escherichia coli strain H1827/12, complete genome	--	--	Q8X9X2	Uncharacterized protein YncE OS=Escherichia coli O157:H7 GN=yncE PE=3 SV=1	--	--	--	--	--	--	--	--	--	--
Cluster-60170.3	651	--	--	--	--	--	--	--	--	--	--	--	--	--	--	--	--	--	--
Cluster-33085.56350	441	--	--	--	--	--	--	--	--	--	--	--	--	--	--	--	--	--	--
Cluster-33085.56351	793	--	--	LC027310	Haliotis diversicolor genomic DNA, BAC clone: 002_c10	--	--	--	--	--	--	--	--	--	--	--	--	--	--
Cluster-33085.56352	795	--	--	FJ940391	Haliotis discus sperm lysin precursor, gene, exons 2 through 5 and partial cds	--	--	--	--	--	--	--	--	--	--	--	--	--	--
Cluster-33085.56353	519	XP_012946844.1	PREDICTED: tripartite motif-containing protein 3-like [Aplysia californica]	--	--	--	--	--	--	--	--	--	--	--	--	--	--	--	--
Cluster-33085.56354	609	XP_009055576.1	hypothetical protein LOTGIDRAFT_153440 [Lottia gigantea]	--	--	--	--	--	--	PF01436	NHL repeat	--	--	GO:0005515	protein binding	--	--	--	--
Cluster-33085.53027	400	--	--	--	--	--	--	--	--	--	--	--	--	--	--	--	--	--	--
Cluster-33085.56356	948	XP_012946844.1	PREDICTED: tripartite motif-containing protein 3-like [Aplysia californica]	--	--	--	--	--	--	PF00569	Zinc finger, ZZ type	--	--	GO:0008270	zinc ion binding	--	--	--	--
Cluster-33085.56357	1570	XP_012946844.1	PREDICTED: tripartite motif-containing protein 3-like [Aplysia californica]	--	--	--	--	--	--	PF01436	NHL repeat	--	--	GO:0005515	protein binding	--	--	--	--
Cluster-65808.2	5523	XP_018565741.1	vitellogenin-like [Anoplophora glabripennis]	XM_018710225	PREDICTED: Anoplophora glabripennis vitellogenin-like (LOC108906823), mRNA	--	--	Q05808	Vitellogenin OS=Anthonomus grandis GN=VTG PE=3 SV=1	PF01347//PF09172	Lipoprotein amino terminal region//Domain of unknown function (DUF1943)	GO:0006869	lipid transport	GO:0005319	lipid transporter activity	--	--	--	--
Cluster-50048.0	2109	XP_009049486.1	hypothetical protein LOTGIDRAFT_173496 [Lottia gigantea]	--	--	--	--	--	--	--	--	--	--	--	--	--	--	--	--
Cluster-62741.0	612	--	--	LC027294	Haliotis diversicolor genomic DNA, BAC clone: 001_rep_c977	--	--	--	--	--	--	--	--	--	--	--	--	--	--
Cluster-39557.0	435	XP_012521672.1	PREDICTED: uncharacterized protein LOC105828015, partial [Monomorium pharaonis]	LM523260	Parastrongyloides trichosuri genome assembly P_trichosuri_KNP ,scaffold PTRK_contig0000019	--	--	A7ML93	Vitamin B12 transporter BtuB OS=Cronobacter sakazakii (strain ATCC BAA-894) GN=btuB PE=3 SV=2	PF07715	TonB-dependent Receptor Plug Domain	GO:0007165//GO:0006810	signal transduction//transport	GO:0004872	receptor activity	GO:0016020	membrane	--	--
Cluster-33085.56802	999	XP_021360527.1	E3 ubiquitin-protein ligase NEDD4-like isoform X4 [Mizuhopecten yessoensis]	--	--	--	--	Q8CFI0	E3 ubiquitin-protein ligase NEDD4-like OS=Mus musculus GN=Nedd4l PE=1 SV=2	--	--	--	--	--	--	--	--	KOG0940	Ubiquitin protein ligase RSP5/NEDD4
Cluster-30002.0	865	XP_011565519.1	PREDICTED: serine--tRNA ligase-like [Plutella xylostella]	CP017979	Escherichia coli str. K-12 substr. W3110 substrain ZK126 genome	K01875	seryl-tRNA synthetase	Q3Z3M7	Serine--tRNA ligase OS=Shigella sonnei (strain Ss046) GN=serS PE=3 SV=1	PF00587	tRNA synthetase class II core domain (G, H, P, S and T)	GO:0006418	tRNA aminoacylation for protein translation	GO:0004812//GO:0000166//GO:0005524	aminoacyl-tRNA ligase activity//nucleotide binding//ATP binding	--	--	KOG2509	Seryl-tRNA synthetase
Cluster-65080.0	699	--	--	--	--	--	--	--	--	--	--	--	--	--	--	--	--	--	--
Cluster-33085.56803	462	--	--	--	--	--	--	--	--	--	--	--	--	--	--	--	--	--	--
Cluster-33085.19096	2027	--	--	LC027294	Haliotis diversicolor genomic DNA, BAC clone: 001_rep_c977	--	--	--	--	--	--	--	--	--	--	--	--	--	--
Cluster-33085.19097	2133	XP_022254281.1	glutathione peroxidase-like isoform X2 [Limulus polyphemus]	--	--	K05361	phospholipid-hydroperoxide glutathione peroxidase	Q00277	Glutathione peroxidase OS=Schistosoma mansoni GN=GPX1 PE=1 SV=2	PF00255//PF00578	Glutathione peroxidase//AhpC/TSA family	GO:0006749//GO:0006979//GO:0006804//GO:0055114	glutathione metabolic process//response to oxidative stress//obsolete peroxidase reaction//oxidation-reduction process	GO:0016491//GO:0004602//GO:0016209	oxidoreductase activity//glutathione peroxidase activity//antioxidant activity	--	--	KOG1651	Glutathione peroxidase
Cluster-28798.0	438	--	--	CP010350	Acinetobacter johnsonii XBB1, complete genome	--	--	--	--	--	--	--	--	--	--	--	--	--	--
Cluster-33085.19095	1708	--	--	LC027301	Haliotis diversicolor genomic DNA, BAC clone: 002_c1	--	--	--	--	--	--	--	--	--	--	--	--	--	--
Cluster-33085.19092	1444	--	--	LC027306	Haliotis diversicolor genomic DNA, BAC clone: 002_c6	--	--	--	--	--	--	--	--	--	--	--	--	--	--
Cluster-33085.19093	584	--	--	--	--	--	--	--	--	PF08069	Ribosomal S13/S15 N-terminal domain	GO:0006412//GO:0042254	translation//ribosome biogenesis	GO:0003735	structural constituent of ribosome	GO:0005840	ribosome	--	--
Cluster-33085.19090	395	--	--	--	--	--	--	--	--	--	--	--	--	--	--	--	--	--	--
Cluster-33085.19091	627	--	--	--	--	--	--	--	--	PF06682	SOCE-associated regulatory factor of calcium homoeostasis	GO:2001256	regulation of store-operated calcium entry	--	--	GO:0030176	integral component of endoplasmic reticulum membrane	--	--
Cluster-70815.0	1233	--	--	--	--	--	--	--	--	--	--	--	--	--	--	--	--	--	--
Cluster-25090.0	498	--	--	--	--	--	--	--	--	--	--	--	--	--	--	--	--	--	--
Cluster-75324.0	343	--	--	--	--	--	--	--	--	--	--	--	--	--	--	--	--	--	--
Cluster-33085.19098	1698	--	--	--	--	--	--	--	--	--	--	--	--	--	--	--	--	--	--
Cluster-33085.19099	1608	--	--	LC027302	Haliotis diversicolor genomic DNA, BAC clone: 002_c2	--	--	--	--	--	--	--	--	--	--	--	--	--	--
Cluster-33085.53517	925	XP_009064098.1	hypothetical protein LOTGIDRAFT_221410 [Lottia gigantea]	--	--	--	--	Q5VSL9	Striatin-interacting protein 1 OS=Homo sapiens GN=STRIP1 PE=1 SV=1	--	--	--	--	--	--	--	--	--	--
Cluster-67934.0	367	--	--	--	--	--	--	--	--	--	--	--	--	--	--	--	--	--	--
Cluster-72547.0	515	--	--	--	--	--	--	--	--	--	--	--	--	--	--	--	--	--	--
Cluster-20391.0	493	XP_008188635.1	PREDICTED: uncharacterized protein YheG-like [Acyrthosiphon pisum]	AP014864	Bacillus thuringiensis serovar tolworthi DNA, complete genome, strain: Pasteur Institute Standard strain	--	--	O07548	Uncharacterized protein YheG OS=Bacillus subtilis (strain 168) GN=yheG PE=4 SV=1	PF01073//PF03435//PF01370//PF13994	3-beta hydroxysteroid dehydrogenase/isomerase family//Saccharopine dehydrogenase NADP binding domain//NAD dependent epimerase/dehydratase family//PgaD-like protein	GO:0008209//GO:0042710//GO:0008210//GO:0006694//GO:0008207//GO:0055114	androgen metabolic process//biofilm formation//estrogen metabolic process//steroid biosynthetic process//C21-steroid hormone metabolic process//oxidation-reduction process	GO:0050662//GO:0003854//GO:0003824//GO:0016616//GO:0016491	coenzyme binding//3-beta-hydroxy-delta5-steroid dehydrogenase activity//catalytic activity//oxidoreductase activity, acting on the CH-OH group of donors, NAD or NADP as acceptor//oxidoreductase activity	--	--	--	--
Cluster-67386.0	557	--	--	--	--	--	--	--	--	--	--	--	--	--	--	--	--	--	--
Cluster-67386.1	797	--	--	--	--	--	--	--	--	--	--	--	--	--	--	--	--	--	--
Cluster-20639.0	357	--	--	CP011319	Janthinobacterium sp. 1_2014MBL_MicDiv, complete genome	--	--	--	--	PF01192	RNA polymerase Rpb6	GO:0006206//GO:0006351//GO:0006144	pyrimidine nucleobase metabolic process//transcription, DNA-templated//purine nucleobase metabolic process	GO:0003899//GO:0003677	DNA-directed RNA polymerase activity//DNA binding	GO:0005730	nucleolus	--	--
Cluster-68648.0	529	--	--	--	--	--	--	--	--	--	--	--	--	--	--	--	--	--	--
Cluster-33085.61646	375	--	--	--	--	--	--	--	--	--	--	--	--	--	--	--	--	--	--
Cluster-33085.16556	339	--	--	--	--	--	--	--	--	--	--	--	--	--	--	--	--	--	--
Cluster-11026.0	444	XP_018028386.1	PREDICTED: response regulator PleD-like [Hyalella azteca]	--	--	--	--	P0AAP2	Protein AdrA OS=Escherichia coli O6:H1 (strain CFT073 / ATCC 700928 / UPEC) GN=adrA PE=3 SV=1	PF06810	Phage minor structural protein GP20	--	--	GO:0005198	structural molecule activity	--	--	--	--
Cluster-31591.0	1963	CUG88720.1	pyridine nucleotide-disulphide oxidoreductase, putative [Bodo saltans]	LT608330	Pseudomonas aeruginosa isolate PA14Or_reads genome assembly, chromosome: PA14OR	--	--	Q9I3H5	Baeyer-Villiger monooxygenase OS=Pseudomonas aeruginosa (strain ATCC 15692 / PAO1 / 1C / PRS 101 / LMG 12228) GN=PA1538 PE=1 SV=1	PF00106//PF07992//PF05175//PF00743	short chain dehydrogenase//Pyridine nucleotide-disulphide oxidoreductase//Methyltransferase small domain//Flavin-binding monooxygenase-like	GO:0055114//GO:0008152	oxidation-reduction process//metabolic process	GO:0008168//GO:0004499//GO:0050661//GO:0016491//GO:0050660	methyltransferase activity//N,N-dimethylaniline monooxygenase activity//NADP binding//oxidoreductase activity//flavin adenine dinucleotide binding	--	--	--	--
Cluster-67458.0	614	--	--	HQ650513	Haliotis diversicolor clone Hdi3-193 microsatellite sequence	--	--	--	--	--	--	--	--	--	--	--	--	--	--
Cluster-74621.0	401	--	--	--	--	--	--	--	--	--	--	--	--	--	--	--	--	--	--
Cluster-76461.0	623	--	--	--	--	--	--	--	--	PF00665	Integrase core domain	--	--	--	--	--	--	KOG0017	FOG: Transposon-encoded proteins with TYA, reverse transcriptase, integrase domains in various combinations
Cluster-52318.0	461	--	--	LC027294	Haliotis diversicolor genomic DNA, BAC clone: 001_rep_c977	--	--	--	--	--	--	--	--	--	--	--	--	--	--
Cluster-72407.0	408	--	--	LC027294	Haliotis diversicolor genomic DNA, BAC clone: 001_rep_c977	--	--	--	--	--	--	--	--	--	--	--	--	--	--
Cluster-59973.0	568	--	--	--	--	--	--	--	--	PF04487	CITED	GO:0006355	regulation of transcription, DNA-templated	--	--	GO:0005634	nucleus	--	--
Cluster-16705.0	548	--	--	CP001111	Stenotrophomonas maltophilia R551-3, complete genome	--	--	--	--	--	--	--	--	--	--	--	--	--	--
Cluster-43995.0	438	--	--	--	--	--	--	--	--	--	--	--	--	--	--	--	--	--	--
Cluster-52994.0	1099	--	--	--	--	--	--	--	--	--	--	--	--	--	--	--	--	--	--
Cluster-64188.0	542	--	--	--	--	--	--	--	--	--	--	--	--	--	--	--	--	--	--
Cluster-38295.0	401	CCD14528.1	unnamed protein product, partial [Trypanosoma congolense IL3000]	CP011305	Stenotrophomonas maltophilia strain ISMMS2, complete genome	--	--	B2FQ38	DNA-directed RNA polymerase subunit beta OS=Stenotrophomonas maltophilia (strain K279a) GN=rpoB PE=3 SV=1	--	--	--	--	--	--	--	--	--	--
Cluster-53589.0	636	--	--	--	--	--	--	--	--	--	--	--	--	--	--	--	--	--	--
Cluster-5543.0	440	KRY99200.1	Chlorophyll a-b binding protein 37, chloroplastic [Trichinella zimbabwensis]	FP092102	Phyllostachys edulis cDNA clone: bphyem107n24, full insert sequence	--	--	P27518	Chlorophyll a-b binding protein 151, chloroplastic OS=Gossypium hirsutum GN=CAB-151 PE=2 SV=2	--	--	--	--	--	--	--	--	--	--
Cluster-33085.41635	367	--	--	--	--	--	--	--	--	--	--	--	--	--	--	--	--	--	--
Cluster-28859.0	1205	CDW56976.1	AA permease 2 domain containing protein [Trichuris trichiura]	CP016404	Escherichia coli strain 210221272, complete genome	--	--	P39277	Inner membrane protein YjeH OS=Escherichia coli (strain K12) GN=yjeH PE=1 SV=1	PF00166//PF00324//PF13520	Chaperonin 10 Kd subunit//Amino acid permease//Amino acid permease	GO:0006457//GO:0006810//GO:0055085//GO:0003333//GO:0006865	protein folding//transport//transmembrane transport//amino acid transmembrane transport//amino acid transport	GO:0015171	amino acid transmembrane transporter activity	GO:0005737//GO:0016020	cytoplasm//membrane	--	--
Cluster-4481.0	551	XP_017121770.1	PREDICTED: dihydrolipoyllysine-residue acetyltransferase component of acetoin cleaving system-like [Drosophila elegans]	--	--	--	--	Q59695	Dihydrolipoyllysine-residue acetyltransferase component of acetoin cleaving system OS=Pseudomonas putida GN=acoC PE=3 SV=1	PF07819//PF07859//PF02515//PF00975//PF06821//PF01764	PGAP1-like protein//alpha/beta hydrolase fold//CoA-transferase family III//Thioesterase domain//Serine hydrolase//Lipase (class 3)	GO:0009058//GO:0006629//GO:0008152//GO:0006505//GO:0006886	biosynthetic process//lipid metabolic process//metabolic process//GPI anchor metabolic process//intracellular protein transport	GO:0003824//GO:0016788//GO:0016787	catalytic activity//hydrolase activity, acting on ester bonds//hydrolase activity	--	--	KOG4409	Predicted hydrolase/acyltransferase (alpha/beta hydrolase superfamily)
Cluster-75071.0	475	--	--	--	--	--	--	--	--	--	--	--	--	--	--	--	--	--	--
Cluster-75071.1	373	--	--	--	--	--	--	--	--	--	--	--	--	--	--	--	--	--	--
Cluster-33085.57089	1011	--	--	--	--	--	--	--	--	--	--	--	--	--	--	--	--	--	--
Cluster-28859.1	784	CDW56976.1	AA permease 2 domain containing protein [Trichuris trichiura]	CP013483	Escherichia coli strain Y5, complete genome	--	--	P39277	Inner membrane protein YjeH OS=Escherichia coli (strain K12) GN=yjeH PE=1 SV=1	PF13520//PF04186	Amino acid permease//FxsA cytoplasmic membrane protein	GO:0003333//GO:0006865	amino acid transmembrane transport//amino acid transport	GO:0015171	amino acid transmembrane transporter activity	GO:0016020	membrane	--	--
Cluster-33085.57087	329	--	--	LC027341	Haliotis diversicolor genomic DNA, BAC clone: 006_rep_c2413	--	--	--	--	--	--	--	--	--	--	--	--	--	--
Cluster-33085.57086	406	--	--	--	--	--	--	--	--	--	--	--	--	--	--	--	--	--	--
Cluster-33085.57085	1529	--	--	--	--	--	--	--	--	--	--	--	--	--	--	--	--	--	--
Cluster-33085.57084	409	--	--	--	--	--	--	--	--	--	--	--	--	--	--	--	--	--	--
Cluster-33085.57083	642	--	--	--	--	--	--	--	--	--	--	--	--	--	--	--	--	--	--
Cluster-33085.57082	479	--	--	--	--	--	--	--	--	--	--	--	--	--	--	--	--	--	--
Cluster-33085.57081	328	--	--	--	--	--	--	--	--	--	--	--	--	--	--	--	--	--	--
Cluster-33085.57080	396	--	--	--	--	--	--	--	--	PF13897	Golgi-dynamics membrane-trafficking	GO:0006810	transport	--	--	GO:0016021	integral component of membrane	--	--
Cluster-9585.0	341	XP_002399497.1	molybdenum cofactor biosynthesis pathway protein, putative [Ixodes scapularis]	CP000606	Shewanella loihica PV-4, complete genome	--	--	A3Q913	Cyclic pyranopterin monophosphate synthase accessory protein OS=Shewanella loihica (strain ATCC BAA-1088 / PV-4) GN=moaC PE=3 SV=1	PF01967	MoaC family	GO:0006777	Mo-molybdopterin cofactor biosynthetic process	--	--	--	--	KOG2876	Molybdenum cofactor biosynthesis pathway protein
Cluster-67151.1	529	ESO86744.1	hypothetical protein LOTGIDRAFT_146024, partial [Lottia gigantea]	--	--	--	--	P14381	Transposon TX1 uncharacterized 149 kDa protein OS=Xenopus laevis PE=3 SV=1	--	--	--	--	--	--	--	--	--	--
Cluster-32270.0	574	PRD23191.1	ppk [Nephila clavipes]	CP013190	Escherichia coli strain FORC_031, complete genome	--	--	P0A7B2	Polyphosphate kinase OS=Escherichia coli O157:H7 GN=ppk PE=3 SV=2	--	--	--	--	--	--	--	--	--	--
Cluster-75196.0	910	--	--	LC027314	Haliotis diversicolor genomic DNA, BAC clone: 002_c14	--	--	--	--	--	--	--	--	--	--	--	--	--	--
Cluster-8110.0	352	--	--	CP000304	Pseudomonas stutzeri A1501, complete genome	--	--	--	--	--	--	--	--	--	--	--	--	--	--
Cluster-35649.0	461	XP_013229176.1	hypothetical protein, conserved [Eimeria tenella]	LT629790	Pseudomonas mediterranea strain DSM 16733 genome assembly, chromosome: I	K14394	low molecular weight phosphotyrosine protein phosphatase	Q55535	Putative low molecular weight protein-tyrosine-phosphatase slr0328 OS=Synechocystis sp. (strain PCC 6803 / Kazusa) GN=slr0328 PE=3 SV=1	PF01993	methylene-5,6,7,8-tetrahydromethanopterin dehydrogenase	GO:0015948//GO:0055114	methanogenesis//oxidation-reduction process	GO:0008901	ferredoxin hydrogenase activity	GO:0009375	ferredoxin hydrogenase complex	KOG3217	Protein tyrosine phosphatase
Cluster-3461.0	444	KMQ83190.1	carbamoyl phosphate synthase small subunit, partial [Lasius niger]	CP000606	Shewanella loihica PV-4, complete genome	--	--	Q8EHS6	Carbamoyl-phosphate synthase small chain OS=Shewanella oneidensis (strain MR-1) GN=carA PE=3 SV=1	--	--	--	--	--	--	--	--	--	--
Cluster-22867.1	497	PRD20884.1	mraY [Nephila clavipes]	CP014028	Achromobacter xylosoxidans strain FDAARGOS_150, complete genome	--	--	Q7WFR9	Phospho-N-acetylmuramoyl-pentapeptide-transferase OS=Bordetella bronchiseptica (strain ATCC BAA-588 / NCTC 13252 / RB50) GN=mraY PE=3 SV=1	PF00953	Glycosyl transferase family 4	GO:0009252//GO:0006629	peptidoglycan biosynthetic process//lipid metabolic process	GO:0008963	phospho-N-acetylmuramoyl-pentapeptide-transferase activity	GO:0016021	integral component of membrane	--	--
Cluster-22867.0	467	PRD20884.1	mraY [Nephila clavipes]	CP017420	Delftia tsuruhatensis strain CM13, complete genome	--	--	A9BUK3	Phospho-N-acetylmuramoyl-pentapeptide-transferase OS=Delftia acidovorans (strain DSM 14801 / SPH-1) GN=mraY PE=3 SV=1	PF00953	Glycosyl transferase family 4	GO:0006629//GO:0009252	lipid metabolic process//peptidoglycan biosynthetic process	GO:0008963	phospho-N-acetylmuramoyl-pentapeptide-transferase activity	GO:0016021	integral component of membrane	--	--
Cluster-33085.13636	710	--	--	--	--	--	--	--	--	--	--	--	--	--	--	--	--	--	--
Cluster-33085.13637	645	--	--	--	--	--	--	--	--	--	--	--	--	--	--	--	--	--	--
Cluster-33085.13630	1284	--	--	--	--	--	--	--	--	PF16954	Haem-transporter, endosomal/lysosomal, haem-responsive gene	GO:0015886	heme transport	GO:0015232	heme transporter activity	--	--	--	--
Cluster-33085.13631	340	--	--	--	--	--	--	--	--	--	--	--	--	--	--	--	--	--	--
Cluster-12500.0	350	--	--	--	--	--	--	--	--	--	--	--	--	--	--	--	--	--	--
Cluster-4161.0	400	ELT90242.1	hypothetical protein CAPTEDRAFT_113313 [Capitella teleta]	CP002881	Pseudomonas stutzeri strain CGMCC 1.1803, complete genome	--	--	O67422	5,10-methylenetetrahydrofolate reductase OS=Aquifex aeolicus (strain VF5) GN=metF PE=3 SV=1	PF02219	Methylenetetrahydrofolate reductase	GO:0055114//GO:0006555//GO:0046653	oxidation-reduction process//methionine metabolic process//tetrahydrofolate metabolic process	GO:0004489	methylenetetrahydrofolate reductase (NAD(P)H) activity	--	--	--	--
Cluster-33085.37342	1584	--	--	D83984	Haliotis diversicolor gene for IDO-like myoglobin, complete cds	--	--	--	--	--	--	--	--	--	--	--	--	--	--
Cluster-33085.37343	3732	--	--	--	--	--	--	--	--	PF10660	Iron-containing outer mitochondrial membrane protein N-terminus	--	--	GO:0051537	2 iron, 2 sulfur cluster binding	GO:0043231	intracellular membrane-bounded organelle	--	--
Cluster-23009.0	552	PRD31233.1	dadA [Nephila clavipes]	CP008838	Stenotrophomonas maltophilia strain 13637 genome	--	--	C3LT39	D-amino acid dehydrogenase OS=Vibrio cholerae serotype O1 (strain M66-2) GN=dadA PE=3 SV=1	PF00070//PF02826//PF01565//PF01266//PF02254//PF01134//PF01494//PF05834//PF03721//PF13241//PF00899//PF02558//PF02737//PF07992//PF12831	Pyridine nucleotide-disulphide oxidoreductase//D-isomer specific 2-hydroxyacid dehydrogenase, NAD binding domain//FAD binding domain//FAD dependent oxidoreductase//TrkA-N domain//Glucose inhibited division protein A//FAD binding domain//Lycopene cyclase protein//UDP-glucose/GDP-mannose dehydrogenase family, NAD binding domain//Putative NAD(P)-binding//ThiF family//Ketopantoate reductase PanE/ApbA…	GO:0006550//GO:0006633//GO:0016117//GO:0015940//GO:0006574//GO:0006779//GO:0008033//GO:0055114//GO:0006631//GO:0018874//GO:0006554//GO:0006552//GO:0006813//GO:0019354//GO:0006568	isoleucine catabolic process//fatty acid biosynthetic process//carotenoid biosynthetic process//pantothenate biosynthetic process//valine catabolic process//porphyrin-containing compound biosynthetic process//tRNA processing//oxidation-reduction process//fatty acid metabolic process//benzoate metabolic process//lysine catabolic process//leucine catabolic process//potassium ion transport//siroheme…	GO:0008677//GO:0016491//GO:0016616//GO:0016705//GO:0003857//GO:0051287//GO:0071949//GO:0050660//GO:0008641//GO:0043115	2-dehydropantoate 2-reductase activity//oxidoreductase activity//oxidoreductase activity, acting on the CH-OH group of donors, NAD or NADP as acceptor//oxidoreductase activity, acting on paired donors, with incorporation or reduction of molecular oxygen//3-hydroxyacyl-CoA dehydrogenase activity//NAD binding//FAD binding//flavin adenine dinucleotide binding//small protein activating enzyme activit…	--	--	--	--
Cluster-23009.1	391	XP_022834937.1	uncharacterized protein LOC111362495 [Spodoptera litura]	CP011305	Stenotrophomonas maltophilia strain ISMMS2, complete genome	--	--	Q2W3H2	D-amino acid dehydrogenase OS=Magnetospirillum magneticum (strain AMB-1 / ATCC 700264) GN=dadA PE=3 SV=1	PF01266	FAD dependent oxidoreductase	GO:0055114	oxidation-reduction process	GO:0016491	oxidoreductase activity	--	--	--	--
Cluster-33085.13638	3074	XP_005095387.1	PREDICTED: ankyrin-3-like [Aplysia californica]	--	--	--	--	Q01484	Ankyrin-2 OS=Homo sapiens GN=ANK2 PE=1 SV=4	PF00023//PF13606//PF07525	Ankyrin repeat//Ankyrin repeat//SOCS box	GO:0035556	intracellular signal transduction	GO:0005515	protein binding	--	--	--	--
Cluster-33085.13639	2378	XP_011428484.1	PREDICTED: CXXC-type zinc finger protein 1 isoform X2 [Crassostrea gigas]	HQ650513	Haliotis diversicolor clone Hdi3-193 microsatellite sequence	--	--	Q5EA28	CXXC-type zinc finger protein 1 OS=Bos taurus GN=CXXC1 PE=2 SV=1	PF02008//PF13465//PF00628//PF13922	CXXC zinc finger domain//Zinc-finger double domain//PHD-finger//PHD domain of transcriptional enhancer, Asx	--	--	GO:0005515//GO:0008270//GO:0003677//GO:0046872	protein binding//zinc ion binding//DNA binding//metal ion binding	--	--	--	--
Cluster-33085.37344	1768	ENN74454.1	hypothetical protein YQE_08960, partial [Dendroctonus ponderosae]	--	--	--	--	--	--	--	--	--	--	--	--	--	--	--	--
Cluster-33085.37345	896	--	--	--	--	--	--	--	--	--	--	--	--	--	--	--	--	--	--
Cluster-33085.48708	449	--	--	LC027315	Haliotis diversicolor genomic DNA, BAC clone: 002_c15	--	--	--	--	--	--	--	--	--	--	--	--	--	--
Cluster-33085.48709	2394	--	--	LC027339	Haliotis diversicolor genomic DNA, BAC clone: 006_rep_c2411	--	--	--	--	--	--	--	--	--	--	--	--	--	--
Cluster-33085.48704	598	--	--	LC027333	Haliotis diversicolor genomic DNA, BAC clone: 004_rep_c862	--	--	--	--	--	--	--	--	--	--	--	--	--	--
Cluster-33085.48705	5497	XP_014487842.1	PREDICTED: pre-rRNA-processing protein TSR1 homolog [Dinoponera quadriceps]	XM_011434003	PREDICTED: Crassostrea gigas pre-rRNA-processing protein TSR1 homolog (LOC105331697), mRNA	K14799	pre-rRNA-processing protein TSR1	Q61WR2	Pre-rRNA-processing protein TSR1 homolog OS=Caenorhabditis briggsae GN=tag-151 PE=3 SV=1	PF08142//PF01749//PF16006//PF11538//PF15306	AARP2CN (NUC121) domain//Importin beta binding domain//Nucleolar and spindle-associated protein//Snurportin1//LIN37	GO:0015031//GO:0007049//GO:0040001//GO:0000226//GO:0006606//GO:0000281//GO:0042254	protein transport//cell cycle//establishment of mitotic spindle localization//microtubule cytoskeleton organization//protein import into nucleus//mitotic cytokinesis//ribosome biogenesis	GO:0008565//GO:0005515	protein transporter activity//protein binding	GO:0005737//GO:0005819//GO:0005874//GO:0005634//GO:0017053	cytoplasm//spindle//microtubule//nucleus//transcriptional repressor complex	KOG1980	Uncharacterized conserved protein
Cluster-33085.48706	460	--	--	--	--	--	--	--	--	--	--	--	--	--	--	--	--	--	--
Cluster-33085.48707	607	--	--	--	--	--	--	--	--	--	--	--	--	--	--	--	--	--	--
Cluster-33085.48700	1766	--	--	LC027332	Haliotis diversicolor genomic DNA, BAC clone: 004_rep_c861	--	--	--	--	--	--	--	--	--	--	--	--	--	--
Cluster-33085.48701	338	--	--	--	--	--	--	--	--	PF03345	Oligosaccharyltransferase 48 kDa subunit beta	GO:0018279	protein N-linked glycosylation via asparagine	--	--	GO:0005789	endoplasmic reticulum membrane	--	--
Cluster-33085.48702	1764	--	--	--	--	--	--	--	--	--	--	--	--	--	--	--	--	--	--
Cluster-28887.0	344	--	--	--	--	--	--	--	--	--	--	--	--	--	--	--	--	--	--
Cluster-52272.2	437	XP_001618437.1	hypothetical protein NEMVEDRAFT_v1g154560 [Nematostella vectensis]	--	--	--	--	--	--	--	--	--	--	--	--	--	--	--	--
Cluster-3155.0	571	CBY13226.1	unnamed protein product [Oikopleura dioica]	CP017420	Delftia tsuruhatensis strain CM13, complete genome	--	--	P0ACM4	Uncharacterized HTH-type transcriptional regulator YdfH OS=Shigella flexneri GN=ydfH PE=3 SV=1	PF13463//PF00392//PF15715	Winged helix DNA-binding domain//Bacterial regulatory proteins, gntR family//PCNA-associated factor	GO:0006355//GO:0051726//GO:0006974	regulation of transcription, DNA-templated//regulation of cell cycle//cellular response to DNA damage stimulus	GO:0003700	transcription factor activity, sequence-specific DNA binding	GO:0005667	transcription factor complex	--	--
Cluster-52272.0	505	--	--	--	--	--	--	--	--	PF01194	RNA polymerases N / 8 kDa subunit	GO:0006206//GO:0006144//GO:0006351	pyrimidine nucleobase metabolic process//purine nucleobase metabolic process//transcription, DNA-templated	GO:0003677//GO:0003899	DNA binding//DNA-directed RNA polymerase activity	GO:0005730	nucleolus	--	--
Cluster-52272.1	552	--	--	--	--	--	--	--	--	--	--	--	--	--	--	--	--	--	--
Cluster-52272.4	937	--	--	KJ160125	Haliotis tuberculata tuberculata microsatellite Haltub163 sequence	--	--	--	--	--	--	--	--	--	--	--	--	--	--
Cluster-52272.5	1325	--	--	--	--	--	--	--	--	--	--	--	--	--	--	--	--	--	--
Cluster-49568.0	823	KOX79036.1	hypothetical protein WN51_10084 [Melipona quadrifasciata]	--	--	--	--	--	--	--	--	--	--	--	--	--	--	--	--
Cluster-26046.0	623	--	--	KX688889	Janthinobacterium lividum culture-collection PAMC:25641 peptidase family S8 gene, partial cds	--	--	I1N462	Subtilisin-like protease Glyma18g48580 OS=Glycine max GN=Glyma18g48580 PE=1 SV=3	PF00082//PF00739	Subtilase family//Trans-activation protein X	GO:0006508//GO:0019079	proteolysis//viral genome replication	GO:0004252	serine-type endopeptidase activity	--	--	--	--
Cluster-10828.0	356	--	--	FM954972	Vibrio splendidus LGP32 chromosome 1	--	--	--	--	--	--	--	--	--	--	--	--	--	--
Cluster-70393.0	658	XP_019859762.1	PREDICTED: LOW QUALITY PROTEIN: uncharacterized protein LOC100633654 [Amphimedon queenslandica]	CP001111	Stenotrophomonas maltophilia R551-3, complete genome	--	--	O06159	Dihydrolipoyllysine-residue acyltransferase component of branched-chain alpha-ketoacid dehydrogenase complex OS=Mycobacterium tuberculosis (strain ATCC 25618 / H37Rv) GN=bkdC PE=1 SV=2	PF14604//PF00018	Variant SH3 domain//SH3 domain	--	--	GO:0005515	protein binding	--	--	KOG0558	Dihydrolipoamide transacylase (alpha-keto acid dehydrogenase E2 subunit)
Cluster-28234.0	2382	XP_012524354.1	PREDICTED: uncharacterized protein LOC105829825, partial [Monomorium pharaonis]	CP001111	Stenotrophomonas maltophilia R551-3, complete genome	--	--	Q88N31	Probable efflux pump membrane transporter TtgB OS=Pseudomonas putida (strain KT2440) GN=ttgB PE=1 SV=1	PF00873//PF04828	AcrB/AcrD/AcrF family//Glutathione-dependent formaldehyde-activating enzyme	GO:0008152//GO:0006810	metabolic process//transport	GO:0005215//GO:0016846	transporter activity//carbon-sulfur lyase activity	GO:0016020	membrane	--	--
Cluster-42230.0	487	ERL84300.1	hypothetical protein D910_01709 [Dendroctonus ponderosae]	CP017979	Escherichia coli str. K-12 substr. W3110 substrain ZK126 genome	K00323	H+-translocating NAD(P) transhydrogenase	P07001	NAD(P) transhydrogenase subunit alpha OS=Escherichia coli (strain K12) GN=pntA PE=1 SV=2	PF00070//PF02826//PF00107//PF07992//PF01134	Pyridine nucleotide-disulphide oxidoreductase//D-isomer specific 2-hydroxyacid dehydrogenase, NAD binding domain//Zinc-binding dehydrogenase//Pyridine nucleotide-disulphide oxidoreductase//Glucose inhibited division protein A	GO:0008033//GO:0055114	tRNA processing//oxidation-reduction process	GO:0050660//GO:0016491//GO:0051287	flavin adenine dinucleotide binding//oxidoreductase activity//NAD binding	--	--	--	--
Cluster-2047.0	355	EDO28290.1	predicted protein, partial [Nematostella vectensis]	--	--	--	--	--	--	PF00072	Response regulator receiver domain	GO:0000160	phosphorelay signal transduction system	--	--	--	--	--	--
Cluster-33085.14368	418	--	--	LC027342	Haliotis diversicolor genomic DNA, BAC clone: 006_rep_c2414	--	--	--	--	--	--	--	--	--	--	--	--	--	--
Cluster-5397.0	461	CDW60170.1	Peptidase T [Trichuris trichiura]	CP016228	Vibrio crassostreae 9CS106 chromosome 1, complete sequence	--	--	P54542	Uncharacterized protein YqjE OS=Bacillus subtilis (strain 168) GN=yqjE PE=3 SV=2	PF02749//PF01546	Quinolinate phosphoribosyl transferase, N-terminal domain//Peptidase family M20/M25/M40	GO:0008152	metabolic process	GO:0016787//GO:0016763	hydrolase activity//transferase activity, transferring pentosyl groups	--	--	--	--
Cluster-33085.14363	724	--	--	LC027358	Haliotis diversicolor genomic DNA, BAC clone: 009_rep_c2377	--	--	--	--	--	--	--	--	--	--	--	--	--	--
Cluster-33085.14362	837	--	--	LC027342	Haliotis diversicolor genomic DNA, BAC clone: 006_rep_c2414	--	--	--	--	--	--	--	--	--	--	--	--	--	--
Cluster-19314.0	749	KNC50175.1	cytosine deaminase [Thecamonas trahens ATCC 50062]	CP011305	Stenotrophomonas maltophilia strain ISMMS2, complete genome	K06127	2-methoxy-6-polyprenyl-1,4-benzoquinol methylase	B2FUU6	Ubiquinone/menaquinone biosynthesis C-methyltransferase UbiE OS=Stenotrophomonas maltophilia (strain K279a) GN=ubiE PE=3 SV=1	PF16940//PF00383//PF01209	Chloroplast envelope transporter//Cytidine and deoxycytidylate deaminase zinc-binding region//ubiE/COQ5 methyltransferase family	--	--	GO:0008270//GO:0008168	zinc ion binding//methyltransferase activity	GO:0009507	chloroplast	KOG1540	Ubiquinone biosynthesis methyltransferase COQ5
Cluster-14239.0	325	XP_016773177.1	PREDICTED: molybdate-binding periplasmic protein-like [Apis mellifera]	HE798556	Stenotrophomonas maltophilia D457 complete genome	--	--	P0A5Y1	Molybdate-binding protein OS=Mycobacterium bovis (strain ATCC BAA-935 / AF2122/97) GN=modA PE=3 SV=1	PF01547	Bacterial extracellular solute-binding protein	GO:0006810	transport	GO:0005215	transporter activity	--	--	--	--
Cluster-33085.14367	977	KOF99770.1	hypothetical protein OCBIM_22011972mg [Octopus bimaculoides]	--	--	--	--	--	--	PF07393	Exocyst complex component Sec10	GO:0048278//GO:0006887	vesicle docking//exocytosis	--	--	GO:0005737	cytoplasm	--	--
Cluster-33085.14366	2056	--	--	KT336367	Haliotis discus discus signal transducer and activator of transcription 5 (STAT5) gene, complete cds	--	--	--	--	--	--	--	--	--	--	--	--	--	--
Cluster-33085.14365	509	--	--	LC027342	Haliotis diversicolor genomic DNA, BAC clone: 006_rep_c2414	--	--	--	--	--	--	--	--	--	--	--	--	--	--
Cluster-33085.14364	981	--	--	LC027302	Haliotis diversicolor genomic DNA, BAC clone: 002_c2	--	--	--	--	--	--	--	--	--	--	--	--	--	--
Cluster-77588.2	488	--	--	--	--	--	--	--	--	--	--	--	--	--	--	--	--	--	--
Cluster-48990.0	696	--	--	--	--	--	--	--	--	PF07967	C3HC zinc finger-like	--	--	GO:0008270	zinc ion binding	GO:0005634	nucleus	--	--
Cluster-77588.0	753	--	--	--	--	--	--	--	--	PF05038	Cytochrome Cytochrome b558 alpha-subunit	--	--	GO:0020037	heme binding	--	--	--	--
Cluster-33085.46739	600	--	--	--	--	--	--	--	--	--	--	--	--	--	--	--	--	--	--
Cluster-33085.46738	346	--	--	--	--	--	--	--	--	--	--	--	--	--	--	--	--	--	--
Cluster-33085.46737	992	--	--	LC027337	Haliotis diversicolor genomic DNA, BAC clone: 005_rep_c2730	--	--	--	--	--	--	--	--	--	--	--	--	--	--
Cluster-33085.46736	2792	XP_001636111.1	predicted protein [Nematostella vectensis]	HQ650425	Haliotis diversicolor clone Hdi34 microsatellite sequence	--	--	--	--	--	--	--	--	--	--	--	--	--	--
Cluster-33085.46735	566	--	--	--	--	--	--	--	--	--	--	--	--	--	--	--	--	--	--
Cluster-14198.0	503	--	--	CP017420	Delftia tsuruhatensis strain CM13, complete genome	--	--	--	--	--	--	--	--	--	--	--	--	--	--
Cluster-33085.46733	3793	ESO93217.1	hypothetical protein LOTGIDRAFT_232675 [Lottia gigantea]	--	--	--	--	Q8TEV9	Smith-Magenis syndrome chromosomal region candidate gene 8 protein OS=Homo sapiens GN=SMCR8 PE=1 SV=2	PF08138	Sex peptide (SP) family	GO:0046008//GO:0007165	regulation of female receptivity, post-mating//signal transduction	GO:0005179	hormone activity	GO:0005576	extracellular region	--	--
Cluster-33085.46732	1492	--	--	LC027302	Haliotis diversicolor genomic DNA, BAC clone: 002_c2	--	--	--	--	--	--	--	--	--	--	--	--	--	--
Cluster-33085.46731	3303	XP_011423109.1	PREDICTED: maspardin-like [Crassostrea gigas]	LC027297	Haliotis diversicolor genomic DNA, BAC clone: 001_rep_c980	--	--	Q8MJJ1	Maspardin OS=Bos taurus GN=SPG21 PE=2 SV=1	PF00975	Thioesterase domain	GO:0009058	biosynthetic process	GO:0016788	hydrolase activity, acting on ester bonds	--	--	--	--
Cluster-33085.46730	6102	XP_012521775.1	PREDICTED: uncharacterized protein LOC105828117 [Monomorium pharaonis]	CP000949	Pseudomonas putida W619, complete genome	--	--	P26494	Poly(3-hydroxyalkanoate) polymerase 1 OS=Pseudomonas oleovorans GN=phaA PE=3 SV=1	PF01022//PF07167//PF01738//PF00440//PF10503	Bacterial regulatory protein, arsR family//Poly-beta-hydroxybutyrate polymerase (PhaC) N-terminus//Dienelactone hydrolase family//Bacterial regulatory proteins, tetR family//Esterase PHB depolymerase	GO:0006355//GO:0042619	regulation of transcription, DNA-templated//poly-hydroxybutyrate biosynthetic process	GO:0003700//GO:0003677//GO:0016787	transcription factor activity, sequence-specific DNA binding//DNA binding//hydrolase activity	GO:0005667//GO:0005576	transcription factor complex//extracellular region	--	--
Cluster-65885.0	597	--	--	--	--	--	--	--	--	PF08375	Proteasome regulatory subunit C-terminal	GO:0042176	regulation of protein catabolic process	GO:0030234	enzyme regulator activity	GO:0000502	proteasome complex	--	--
Cluster-22522.0	320	PAV92617.1	hypothetical protein WR25_09463 [Diploscapter pachys]	CP017578	Sphingomonas melonis TY, complete genome	--	--	P50359	Uncharacterized protein y4hO OS=Rhizobium sp. (strain NGR234) GN=NGR_a03350 PE=3 SV=2	--	--	--	--	--	--	--	--	--	--
Cluster-16162.0	411	--	--	CP017420	Delftia tsuruhatensis strain CM13, complete genome	--	--	--	--	--	--	--	--	--	--	--	--	--	--
Cluster-6147.0	454	PRD35420.1	ydhP [Nephila clavipes]	CP014260	Agrobacterium tumefaciens strain S33 chromosome linear, complete sequence	--	--	P77389	Inner membrane transport protein YdhP OS=Escherichia coli (strain K12) GN=ydhP PE=1 SV=1	PF07690	Major Facilitator Superfamily	GO:0055085	transmembrane transport	--	--	GO:0016021	integral component of membrane	--	--
Cluster-442.0	344	XP_017047594.1	PREDICTED: zinc-type alcohol dehydrogenase-like protein MW2112, partial [Drosophila ficusphila]	CP010516	Cupriavidus gilardii CR3 chromosome 1, complete sequence	--	--	--	--	--	--	--	--	--	--	--	--	--	--
Cluster-51219.0	404	--	--	--	--	--	--	--	--	PF00579	tRNA synthetases class I (W and Y)	GO:0006418	tRNA aminoacylation for protein translation	GO:0004812//GO:0000166//GO:0005524	aminoacyl-tRNA ligase activity//nucleotide binding//ATP binding	--	--	--	--
Cluster-59819.0	492	--	--	--	--	--	--	--	--	--	--	--	--	--	--	--	--	--	--
Cluster-65873.0	1458	XP_023336563.1	UDP-N-acetylglucosamine..UDP-glucose..GDP-mannose transporter-like [Eurytemora affinis]	--	--	--	--	--	--	PF14604	Variant SH3 domain	--	--	GO:0005515	protein binding	--	--	--	--
Cluster-34619.0	379	--	--	--	--	--	--	--	--	--	--	--	--	--	--	--	--	--	--
Cluster-1517.0	332	--	--	CP010350	Acinetobacter johnsonii XBB1, complete genome	--	--	--	--	PF14987	NADH dehydrogenase 1 alpha subcomplex subunit 3	--	--	--	--	GO:0005747//GO:0005743	mitochondrial respiratory chain complex I//mitochondrial inner membrane	--	--
Cluster-75304.0	1076	--	--	--	--	--	--	--	--	--	--	--	--	--	--	--	--	--	--
Cluster-75173.0	1022	--	--	--	--	--	--	--	--	--	--	--	--	--	--	--	--	--	--
Cluster-16927.0	457	PRD38786.1	cobF [Nephila clavipes]	CP000884	Delftia acidovorans SPH-1, complete genome	--	--	O68100	Precorrin-4 C(11)-methyltransferase OS=Rhodobacter capsulatus (strain ATCC BAA-309 / NBRC 16581 / SB1003) GN=cobM PE=1 SV=1	PF00590	Tetrapyrrole (Corrin/Porphyrin) Methylases	GO:0008152	metabolic process	GO:0008168	methyltransferase activity	--	--	--	--
Cluster-49880.0	844	--	--	LC027342	Haliotis diversicolor genomic DNA, BAC clone: 006_rep_c2414	--	--	--	--	PF10588	NADH-ubiquinone oxidoreductase-G iron-sulfur binding region	GO:0055114	oxidation-reduction process	GO:0016491	oxidoreductase activity	--	--	--	--
Cluster-282.0	683	XP_018028808.1	PREDICTED: uncharacterized protein YqeY-like [Hyalella azteca]	CP013350	Pseudoalteromonas issachenkonii strain KCTC 12958 chromosome I, complete sequence	--	--	Q5E2K1	30S ribosomal protein S21 OS=Vibrio fischeri (strain ATCC 700601 / ES114) GN=rpsU PE=3 SV=1	PF01047//PF02637//PF01165	MarR family//GatB domain//Ribosomal protein S21	GO:0006412//GO:0006355//GO:0042254	translation//regulation of transcription, DNA-templated//ribosome biogenesis	GO:0003700//GO:0003735//GO:0016884	transcription factor activity, sequence-specific DNA binding//structural constituent of ribosome//carbon-nitrogen ligase activity, with glutamine as amido-N-donor	GO:0005840//GO:0005667	ribosome//transcription factor complex	--	--
Cluster-40958.0	1251	--	--	CP011305	Stenotrophomonas maltophilia strain ISMMS2, complete genome	--	--	--	--	PF04275	Phosphomevalonate kinase	GO:0006695//GO:0006694	cholesterol biosynthetic process//steroid biosynthetic process	GO:0004631	phosphomevalonate kinase activity	GO:0005737	cytoplasm	--	--
Cluster-75866.0	335	--	--	--	--	--	--	--	--	--	--	--	--	--	--	--	--	--	--
Cluster-28291.0	331	XP_016664444.1	PREDICTED: probable diguanylate cyclase YegE [Acyrthosiphon pisum]	CP017969	Pseudomonas aeruginosa isolate B10W, complete genome	--	--	P38097	Probable diguanylate cyclase YegE OS=Escherichia coli (strain K12) GN=yegE PE=2 SV=2	--	--	--	--	--	--	--	--	--	--
Cluster-46307.0	434	--	--	--	--	--	--	Q00971	Neutral protease OS=Vibrio proteolyticus GN=nprV PE=1 SV=1	PF02868	Thermolysin metallopeptidase, alpha-helical domain	--	--	--	--	--	--	--	--
Cluster-39902.0	409	XP_018028682.1	PREDICTED: inner membrane symporter YicJ-like [Hyalella azteca]	CP011319	Janthinobacterium sp. 1_2014MBL_MicDiv, complete genome	--	--	--	--	--	--	--	--	--	--	--	--	--	--
Cluster-33085.18696	1570	--	--	--	--	--	--	--	--	--	--	--	--	--	--	--	--	--	--
Cluster-54549.0	516	--	--	--	--	--	--	--	--	--	--	--	--	--	--	--	--	--	--
Cluster-5834.0	665	EJY73190.1	ATP dependent DNA ligase domain containing protein ..macronuclear.. [Oxytricha trifallax]	--	--	--	--	P44121	DNA ligase OS=Haemophilus influenzae (strain ATCC 51907 / DSM 11121 / KW20 / Rd) GN=ligA PE=1 SV=2	PF01068	ATP dependent DNA ligase domain	GO:0006260//GO:0006281//GO:0006310	DNA replication//DNA repair//DNA recombination	GO:0003910//GO:0005524	DNA ligase (ATP) activity//ATP binding	--	--	--	--
Cluster-33085.70608	526	--	--	--	--	--	--	--	--	--	--	--	--	--	--	--	--	--	--
Cluster-33085.70609	2336	PRD27549.1	pilT [Nephila clavipes]	FM954972	Vibrio splendidus LGP32 chromosome 1	--	--	P24559	Twitching mobility protein OS=Pseudomonas aeruginosa (strain ATCC 15692 / PAO1 / 1C / PRS 101 / LMG 12228) GN=pilT PE=1 SV=1	PF01926//PF00448//PF00485//PF00158//PF02562//PF01580//PF01637//PF03266//PF00006//PF00265//PF00005//PF04851//PF00437//PF00004//PF06414	50S ribosome-binding GTPase//SRP54-type protein, GTPase domain//Phosphoribulokinase / Uridine kinase family//Sigma-54 interaction domain//PhoH-like protein//FtsK/SpoIIIE family//Archaeal ATPase//NTPase//ATP synthase alpha/beta family, nucleotide-binding domain//Thymidine kinase//ABC transporter//Type III restriction enzyme, res subunit//Type II/IV secretion system protein//ATPase family associate…	GO:0006206//GO:0008152//GO:0006810//GO:0006230//GO:0006614//GO:0006355	pyrimidine nucleobase metabolic process//metabolic process//transport//TMP biosynthetic process//SRP-dependent cotranslational protein targeting to membrane//regulation of transcription, DNA-templated	GO:0016301//GO:0098519//GO:0004797//GO:0003677//GO:0016887//GO:0000166//GO:0005525//GO:0008134//GO:0016787//GO:0005524	kinase activity//nucleotide phosphatase activity, acting on free nucleotides//thymidine kinase activity//DNA binding//ATPase activity//nucleotide binding//GTP binding//transcription factor binding//hydrolase activity//ATP binding	GO:0005667	transcription factor complex	KOG3157	Proline synthetase co-transcribed protein
Cluster-33085.70606	1496	PRD22096.1	rnpA [Nephila clavipes]	FM954972	Vibrio splendidus LGP32 chromosome 1	--	--	B7VGH7	Membrane protein insertase YidC OS=Vibrio tasmaniensis (strain LGP32) GN=yidC PE=3 SV=1	PF00468	Ribosomal protein L34	GO:0042254//GO:0006412	ribosome biogenesis//translation	GO:0003735	structural constituent of ribosome	GO:0005840//GO:0005622	ribosome//intracellular	--	--
Cluster-33085.70607	568	--	--	--	--	--	--	--	--	--	--	--	--	--	--	--	--	--	--
Cluster-33085.70604	605	--	--	CP015168	Acetobacter pasteurianus subsp. paradoxus strain LMG 1591, complete genome	--	--	--	--	--	--	--	--	--	--	--	--	--	--
Cluster-33085.70605	1348	PRD38064.1	pepA [Nephila clavipes]	LT608330	Pseudomonas aeruginosa isolate PA14Or_reads genome assembly, chromosome: PA14OR	K11142	cytosol aminopeptidase	Q02RY8	Probable cytosol aminopeptidase OS=Pseudomonas aeruginosa (strain UCBPP-PA14) GN=pepA PE=3 SV=1	PF00883//PF02789	Cytosol aminopeptidase family, catalytic domain//Cytosol aminopeptidase family, N-terminal domain	GO:0006508	proteolysis	GO:0004177	aminopeptidase activity	GO:0005622	intracellular	KOG2597	Predicted aminopeptidase of the M17 family
Cluster-33085.70602	486	PAV68770.1	hypothetical protein WR25_22248 [Diploscapter pachys]	CP017420	Delftia tsuruhatensis strain CM13, complete genome	--	--	--	--	--	--	--	--	--	--	--	--	--	--
Cluster-30473.0	1250	CEO97088.1	hypothetical protein PBRA_005692 [Plasmodiophora brassicae]	--	--	--	--	--	--	PF05710	Coiled coil	--	--	GO:0005515	protein binding	--	--	--	--
Cluster-33085.70600	471	PRD39002.1	mntP [Nephila clavipes]	CP002986	Stenotrophomonas maltophilia JV3, complete genome	--	--	B4SNQ6	Putative manganese efflux pump MntP OS=Stenotrophomonas maltophilia (strain R551-3) GN=mntP PE=3 SV=1	--	--	--	--	--	--	--	--	--	--
Cluster-33085.70601	415	XP_001618513.1	hypothetical protein NEMVEDRAFT_v1g225059 [Nematostella vectensis]	CP011525	Pseudomonas sp. JY-Q, complete genome	--	--	Q88NC3	UPF0246 protein PP_1289 OS=Pseudomonas putida (strain KT2440) GN=PP_1289 PE=3 SV=1	--	--	--	--	--	--	--	--	--	--
Cluster-63832.0	1035	XP_013068721.1	PREDICTED: uncharacterized protein LOC106056482 [Biomphalaria glabrata]	--	--	--	--	--	--	--	--	--	--	--	--	--	--	--	--
Cluster-69038.0	539	XP_009053675.1	hypothetical protein LOTGIDRAFT_231995 [Lottia gigantea]	--	--	--	--	Q9V5N8	Protocadherin-like wing polarity protein stan OS=Drosophila melanogaster GN=stan PE=1 SV=4	PF07645//PF00008	Calcium-binding EGF domain//EGF-like domain	--	--	GO:0005515//GO:0005509	protein binding//calcium ion binding	--	--	KOG4289	Cadherin EGF LAG seven-pass G-type receptor
Cluster-10752.0	334	CCD14544.1	unnamed protein product [Trypanosoma congolense IL3000]	CP012640	Massilia sp. WG5, complete genome	--	--	B5Y1J4	Outer membrane protein assembly factor BamA OS=Klebsiella pneumoniae (strain 342) GN=bamA PE=3 SV=1	PF07244	Surface antigen variable number repeat	--	--	--	--	GO:0019867	outer membrane	--	--
Cluster-3761.0	498	--	--	--	--	--	--	--	--	--	--	--	--	--	--	--	--	--	--
Cluster-20491.0	350	XP_018011371.1	PREDICTED: acyl-CoA dehydrogenase fadE12-like [Hyalella azteca]	CP017420	Delftia tsuruhatensis strain CM13, complete genome	--	--	P51174	Long-chain specific acyl-CoA dehydrogenase, mitochondrial OS=Mus musculus GN=Acadl PE=1 SV=2	PF02770	Acyl-CoA dehydrogenase, middle domain	GO:0006118//GO:0055114	obsolete electron transport//oxidation-reduction process	GO:0003995	acyl-CoA dehydrogenase activity	--	--	KOG0141	Isovaleryl-CoA dehydrogenase
Cluster-4801.0	604	PRD38226.1	tapB [Nephila clavipes]	CP002811	Shewanella baltica OS117, complete genome	--	--	P45792	Type IV pilus assembly protein TapB OS=Aeromonas hydrophila GN=tapB PE=3 SV=1	PF00437	Type II/IV secretion system protein	GO:0006810	transport	GO:0005524	ATP binding	--	--	--	--
Cluster-63657.0	1186	--	--	--	--	--	--	--	--	PF14721//PF08496	Apoptosis-inducing factor, mitochondrion-associated, C-term//Peptidase family S49 N-terminal	--	--	GO:0004252//GO:0046983	serine-type endopeptidase activity//protein dimerization activity	GO:0005886	plasma membrane	--	--
Cluster-36710.0	5824	ELU05435.1	hypothetical protein CAPTEDRAFT_139921, partial [Capitella teleta]	AP013070	Pseudomonas putida NBRC 14164 DNA, complete genome	--	--	P71741	Trehalase OS=Mycobacterium tuberculosis (strain ATCC 25618 / H37Rv) GN=Rv2402 PE=1 SV=2	--	--	--	--	--	--	--	--	KOG0399	Glutamate synthase
Cluster-18979.0	513	CEM13015.1	unnamed protein product [Vitrella brassicaformis CCMP3155]	CP017420	Delftia tsuruhatensis strain CM13, complete genome	--	--	Q144E3	Urease subunit beta OS=Burkholderia xenovorans (strain LB400) GN=ureB PE=3 SV=1	--	--	--	--	--	--	--	--	--	--
Cluster-28388.0	333	--	--	LM523201	Parastrongyloides trichosuri genome assembly P_trichosuri_KNP ,scaffold PTRK_scaffold0000040	--	--	--	--	--	--	--	--	--	--	--	--	--	--
Cluster-30181.0	359	PRD39257.1	putative signaling protein [Nephila clavipes]	CP011305	Stenotrophomonas maltophilia strain ISMMS2, complete genome	--	--	Q9HYT3	Uncharacterized signaling protein PA3311 OS=Pseudomonas aeruginosa (strain ATCC 15692 / PAO1 / 1C / PRS 101 / LMG 12228) GN=PA3311 PE=3 SV=1	--	--	--	--	--	--	--	--	--	--
Cluster-67151.2	597	XP_009053906.1	hypothetical protein LOTGIDRAFT_160535 [Lottia gigantea]	--	--	--	--	--	--	PF00412	LIM domain	--	--	GO:0008270	zinc ion binding	--	--	--	--
Cluster-3620.0	369	XP_018022605.1	PREDICTED: gluconate 5-dehydrogenase-like [Hyalella azteca]	CP017420	Delftia tsuruhatensis strain CM13, complete genome	--	--	--	--	PF00193//PF15088	Extracellular link domain//NADH dehydrogenase [ubiquinone] 1 subunit C1, mitochondrial	GO:0007155	cell adhesion	GO:0005540	hyaluronic acid binding	GO:0005739//GO:0005747	mitochondrion//mitochondrial respiratory chain complex I	--	--
Cluster-3620.1	879	PRD36795.1	fabG [Nephila clavipes]	CP016603	Comamonas aquatica strain CJG genome	--	--	P50199	Gluconate 5-dehydrogenase OS=Gluconobacter oxydans (strain 621H) GN=gno PE=1 SV=1	PF00106	short chain dehydrogenase	GO:0008152	metabolic process	GO:0016491	oxidoreductase activity	--	--	KOG0725	Reductases with broad range of substrate specificities
Cluster-77803.0	471	--	--	--	--	--	--	--	--	--	--	--	--	--	--	--	--	--	--
Cluster-69395.0	530	--	--	--	--	--	--	--	--	--	--	--	--	--	--	--	--	--	--
Cluster-73448.0	374	--	--	XM_002273449	PREDICTED: Vitis vinifera protein YLS9 (LOC100242686), mRNA	--	--	--	--	--	--	--	--	--	--	--	--	--	--
Cluster-71824.0	375	--	--	--	--	--	--	--	--	--	--	--	--	--	--	--	--	--	--
Cluster-43280.0	301	--	--	--	--	--	--	--	--	--	--	--	--	--	--	--	--	--	--
Cluster-37588.0	1667	PRD33550.1	trmL [Nephila clavipes]	LT608330	Pseudomonas aeruginosa isolate PA14Or_reads genome assembly, chromosome: PA14OR	--	--	A0KEQ6	tRNA (cytidine(34)-2'-O)-methyltransferase OS=Aeromonas hydrophila subsp. hydrophila (strain ATCC 7966 / DSM 30187 / JCM 1027 / KCTC 2358 / NCIMB 9240) GN=trmL PE=3 SV=2	PF00588//PF02556	SpoU rRNA Methylase family//Preprotein translocase subunit SecB	GO:0051262//GO:0015031//GO:0009451//GO:0006396	protein tetramerization//protein transport//RNA modification//RNA processing	GO:0003723//GO:0051082//GO:0008173	RNA binding//unfolded protein binding//RNA methyltransferase activity	--	--	--	--
Cluster-70180.0	864	XP_023307734.1	uncharacterized protein LOC111689498 [Lucilia cuprina]	CP013031	Escherichia coli strain H1827/12, complete genome	--	--	Q8XBJ8	Sulfate/thiosulfate import ATP-binding protein CysA OS=Escherichia coli O157:H7 GN=cysA PE=3 SV=1	PF00154//PF02367//PF01637//PF03266//PF07728//PF00005//PF00528//PF00448//PF13304//PF02562//PF08477//PF10662//PF00004//PF00503//PF06414//PF03812//PF03193//PF01926//PF00931	recA bacterial DNA recombination protein//Threonylcarbamoyl adenosine biosynthesis protein TsaE//Archaeal ATPase//NTPase//AAA domain (dynein-related subfamily)//ABC transporter//Binding-protein-dependent transport system inner membrane component//SRP54-type protein, GTPase domain//AAA domain, putative AbiEii toxin, Type IV TA system//PhoH-like protein//Ras of Complex, Roc, domain of DAPkinase//Et…	GO:0006810//GO:0007186//GO:0006281//GO:0006576//GO:0008643//GO:0015725//GO:0002949//GO:0006820//GO:0046411//GO:0007165//GO:0007264//GO:0009432//GO:0006812//GO:0006614	transport//G-protein coupled receptor signaling pathway//DNA repair//cellular biogenic amine metabolic process//carbohydrate transport//gluconate transport//tRNA threonylcarbamoyladenosine modification//anion transport//2-keto-3-deoxygluconate transport//signal transduction//small GTPase mediated signal transduction//SOS response//cation transport//SRP-dependent cotranslational protein targeting …	GO:0016887//GO:0003924//GO:0015649//GO:0098519//GO:0016301//GO:0003697//GO:0043531//GO:0019001//GO:0004871//GO:0031683//GO:0005525//GO:0005524	ATPase activity//GTPase activity//2-keto-3-deoxygluconate:proton symporter activity//nucleotide phosphatase activity, acting on free nucleotides//kinase activity//single-stranded DNA binding//ADP binding//guanyl nucleotide binding//signal transducer activity//G-protein beta/gamma-subunit complex binding//GTP binding//ATP binding	GO:0016020//GO:0016021	membrane//integral component of membrane	--	--
Cluster-54120.0	409	--	--	LC027350	Haliotis diversicolor genomic DNA, BAC clone: 008_rep_c1012	--	--	--	--	--	--	--	--	--	--	--	--	--	--
Cluster-4568.0	307	--	--	--	--	--	--	--	--	--	--	--	--	--	--	--	--	--	--
Cluster-68606.0	1379	--	--	--	--	--	--	--	--	--	--	--	--	--	--	--	--	--	--
Cluster-42379.0	731	XP_016947235.1	PREDICTED: multidrug efflux pump subunit AcrB-like [Drosophila biarmipes]	CP015377	Pseudomonas aeruginosa strain BAMCPA07-48, complete genome	--	--	P52002	Multidrug resistance protein MexB OS=Pseudomonas aeruginosa (strain ATCC 15692 / PAO1 / 1C / PRS 101 / LMG 12228) GN=mexB PE=1 SV=2	PF12920//PF00873//PF03176	TcdA/TcdB pore forming domain//AcrB/AcrD/AcrF family//MMPL family	GO:0009405//GO:0006810	pathogenesis//transport	GO:0005215	transporter activity	GO:0016020	membrane	--	--
Cluster-41302.0	737	--	--	CP017420	Delftia tsuruhatensis strain CM13, complete genome	--	--	--	--	PF09280	XPC-binding domain	GO:0043161//GO:0006281//GO:0006289	proteasome-mediated ubiquitin-dependent protein catabolic process//DNA repair//nucleotide-excision repair	GO:0003684	damaged DNA binding	--	--	--	--
Cluster-2774.0	511	--	--	CP000606	Shewanella loihica PV-4, complete genome	--	--	--	--	--	--	--	--	--	--	--	--	--	--
Cluster-11907.0	347	YP_004581436.2	ATP synthase F0 subunit 6 [Rhabdopleura compacta]	CP012355	Propionibacterium acnes strain PA_15_1_R1, complete genome	--	--	A1SHI5	ATP synthase subunit a OS=Nocardioides sp. (strain BAA-499 / JS614) GN=atpB PE=3 SV=1	--	--	--	--	--	--	--	--	KOG4665	ATP synthase F0 subunit 6 and related proteins
Cluster-58034.0	418	--	--	--	--	--	--	--	--	--	--	--	--	--	--	--	--	--	--
Cluster-34650.0	392	PRD39906.1	cobL [Nephila clavipes]	CP012351	Propionibacterium acnes strain PA_21_1_L1, complete genome	--	--	P9WGA8	Precorrin-6Y C(5,15)-methyltransferase [decarboxylating] OS=Mycobacterium tuberculosis (strain CDC 1551 / Oshkosh) GN=cobL PE=3 SV=1	--	--	--	--	--	--	--	--	--	--
Cluster-10377.0	973	PRD20205.1	motX [Nephila clavipes]	CP016228	Vibrio crassostreae 9CS106 chromosome 1, complete sequence	--	--	P40608	Sodium-type polar flagellar protein MotX OS=Vibrio parahaemolyticus serotype O3:K6 (strain RIMD 2210633) GN=motX PE=4 SV=2	--	--	--	--	--	--	--	--	--	--
Cluster-61798.0	852	--	--	--	--	--	--	--	--	--	--	--	--	--	--	--	--	--	--
Cluster-61798.2	918	--	--	--	--	--	--	--	--	--	--	--	--	--	--	--	--	--	--
Cluster-39799.0	1616	--	--	CP015202	Pseudomonas putida B6-2, complete genome	--	--	--	--	PF05749//PF01090//PF08329//PF09589	Rubella membrane glycoprotein E2//Ribosomal protein S19e//Chitinase A, N-terminal domain//HrpA pilus formation protein	GO:0006412//GO:0016998//GO:0006032//GO:0009405//GO:0042254	translation//cell wall macromolecule catabolic process//chitin catabolic process//pathogenesis//ribosome biogenesis	GO:0004568//GO:0003735	chitinase activity//structural constituent of ribosome	GO:0005840//GO:0019013//GO:0016021//GO:0005615	ribosome//viral nucleocapsid//integral component of membrane//extracellular space	--	--
Cluster-2455.0	312	XP_003391493.1	PREDICTED: uncharacterized protein LOC100639004 [Amphimedon queenslandica]	--	--	--	--	P05100	DNA-3-methyladenine glycosylase 1 OS=Escherichia coli (strain K12) GN=tag PE=1 SV=1	PF03352	Methyladenine glycosylase	GO:0006284	base-excision repair	GO:0008725	DNA-3-methyladenine glycosylase activity	--	--	--	--
Cluster-59029.0	654	--	--	LC027294	Haliotis diversicolor genomic DNA, BAC clone: 001_rep_c977	--	--	--	--	--	--	--	--	--	--	--	--	--	--
Cluster-30428.0	448	CCD15883.1	unnamed protein product, partial [Trypanosoma congolense IL3000]	CP014546	Pseudomonas azotoformans strain S4, complete genome	--	--	--	--	PF01077	Nitrite and sulphite reductase 4Fe-4S domain	GO:0055114	oxidation-reduction process	GO:0016491//GO:0020037//GO:0051536	oxidoreductase activity//heme binding//iron-sulfur cluster binding	--	--	--	--
Cluster-63869.0	4527	XP_013062206.1	PREDICTED: putative oxidoreductase GLYR1 [Biomphalaria glabrata]	--	--	--	--	Q5RKN4	Putative oxidoreductase GLYR1 OS=Danio rerio GN=glyr1 PE=2 SV=1	PF02826//PF00984//PF03435//PF02153//PF02737//PF14833//PF02558//PF03446	D-isomer specific 2-hydroxyacid dehydrogenase, NAD binding domain//UDP-glucose/GDP-mannose dehydrogenase family, central domain//Saccharopine dehydrogenase NADP binding domain//Prephenate dehydrogenase//3-hydroxyacyl-CoA dehydrogenase, NAD binding domain//NAD-binding of NADP-dependent 3-hydroxyisobutyrate dehydrogenase//Ketopantoate reductase PanE/ApbA//NAD binding domain of 6-phosphogluconate de…	GO:0006554//GO:0006552//GO:0018874//GO:0006631//GO:0055114//GO:0006568//GO:0019521//GO:0006098//GO:0006574//GO:0015940//GO:0000162//GO:0006633//GO:0006550//GO:0009094//GO:0006571	lysine catabolic process//leucine catabolic process//benzoate metabolic process//fatty acid metabolic process//oxidation-reduction process//tryptophan metabolic process//D-gluconate metabolic process//pentose-phosphate shunt//valine catabolic process//pantothenate biosynthetic process//tryptophan biosynthetic process//fatty acid biosynthetic process//isoleucine catabolic process//L-phenylalanine …	GO:0008977//GO:0004616//GO:0004665//GO:0016491//GO:0016616//GO:0008677//GO:0051287//GO:0003857	prephenate dehydrogenase activity//phosphogluconate dehydrogenase (decarboxylating) activity//prephenate dehydrogenase (NADP+) activity//oxidoreductase activity//oxidoreductase activity, acting on the CH-OH group of donors, NAD or NADP as acceptor//2-dehydropantoate 2-reductase activity//NAD binding//3-hydroxyacyl-CoA dehydrogenase activity	--	--	KOG0409	Predicted dehydrogenase
Cluster-73620.0	1210	--	--	--	--	--	--	--	--	--	--	--	--	--	--	--	--	--	--
Cluster-67085.0	2777	--	--	KT336367	Haliotis discus discus signal transducer and activator of transcription 5 (STAT5) gene, complete cds	--	--	--	--	PF04828	Glutathione-dependent formaldehyde-activating enzyme	GO:0008152	metabolic process	GO:0016846	carbon-sulfur lyase activity	--	--	--	--
Cluster-17234.0	372	XP_019921093.1	PREDICTED: uncharacterized protein LOC105324330 [Crassostrea gigas]	CP015511	Brevundimonas sp. GW460-12-10-14-LB2, complete genome	--	--	Q2RSB4	NAD(P) transhydrogenase subunit beta OS=Rhodospirillum rubrum (strain ATCC 11170 / ATH 1.1.1 / DSM 467 / LMG 4362 / NCIB 8255 / S1) GN=pntB PE=1 SV=1	PF02233	NAD(P) transhydrogenase beta subunit	GO:0055114//GO:0006769//GO:0046497	oxidation-reduction process//nicotinamide metabolic process//nicotinate nucleotide metabolic process	GO:0050661//GO:0008750	NADP binding//NAD(P)+ transhydrogenase (AB-specific) activity	GO:0016021	integral component of membrane	--	--
Cluster-65650.0	728	XP_011430393.1	PREDICTED: uncharacterized protein LOC105330421 [Crassostrea gigas]	--	--	--	--	Q9NJE9	Protein tilB homolog OS=Trypanosoma brucei brucei GN=lrrc6 PE=3 SV=1	PF00560//PF13855	Leucine Rich Repeat//Leucine rich repeat	--	--	GO:0005515	protein binding	--	--	--	--
Cluster-68739.0	1291	XP_018573083.1	macrophage mannose receptor 1-like [Anoplophora glabripennis]	--	--	--	--	Q4TU93	C-type mannose receptor 2 OS=Rattus norvegicus GN=Mrc2 PE=1 SV=1	--	--	--	--	--	--	--	--	KOG4297	C-type lectin
Cluster-23897.0	322	PRD40225.1	ileS [Nephila clavipes]	CP015614	Brevundimonas naejangsanensis strain B1, complete genome	--	--	Q9AAA5	Isoleucine--tRNA ligase OS=Caulobacter crescentus (strain ATCC 19089 / CB15) GN=ileS PE=3 SV=1	PF09334//PF07745//PF00133	tRNA synthetases class I (M)//Glycosyl hydrolase family 53//tRNA synthetases class I (I, L, M and V)	GO:0005975//GO:0006418	carbohydrate metabolic process//tRNA aminoacylation for protein translation	GO:0004812//GO:0000166//GO:0015926//GO:0005524	aminoacyl-tRNA ligase activity//nucleotide binding//glucosidase activity//ATP binding	--	--	KOG0433	Isoleucyl-tRNA synthetase
Cluster-43245.0	910	PRD37320.1	yiaD [Nephila clavipes]	CP016603	Comamonas aquatica strain CJG genome	--	--	P37665	Probable lipoprotein YiaD OS=Escherichia coli (strain K12) GN=yiaD PE=1 SV=2	PF04995//PF10461//PF01339//PF05433	Heme exporter protein D (CcmD)//Peptidase S68//CheB methylesterase//Glycine zipper 2TM domain	GO:0000160//GO:0017004//GO:0006935//GO:0015886//GO:0006915//GO:0006974	phosphorelay signal transduction system//cytochrome complex assembly//chemotaxis//heme transport//apoptotic process//cellular response to DNA damage stimulus	GO:0008984//GO:0000156	protein-glutamate methylesterase activity//phosphorelay response regulator activity	GO:0016021//GO:0019867//GO:0005737	integral component of membrane//outer membrane//cytoplasm	--	--
Cluster-33085.2836	575	--	--	LC027358	Haliotis diversicolor genomic DNA, BAC clone: 009_rep_c2377	--	--	--	--	--	--	--	--	--	--	--	--	--	--
Cluster-54235.0	417	--	--	--	--	--	--	--	--	--	--	--	--	--	--	--	--	--	--
Cluster-77610.0	423	CDI87763.1	hypothetical protein EPH_0053720 [Eimeria praecox]	LC027294	Haliotis diversicolor genomic DNA, BAC clone: 001_rep_c977	--	--	--	--	--	--	--	--	--	--	--	--	--	--
Cluster-58132.0	717	--	--	--	--	--	--	--	--	--	--	--	--	--	--	--	--	--	--
Cluster-69792.0	584	--	--	--	--	--	--	--	--	--	--	--	--	--	--	--	--	--	--
Cluster-78071.0	961	--	--	--	--	--	--	--	--	--	--	--	--	--	--	--	--	--	--
Cluster-62390.0	330	--	--	--	--	--	--	--	--	--	--	--	--	--	--	--	--	--	--
Cluster-26657.0	702	XP_012521583.1	PREDICTED: uncharacterized protein LOC105827927 [Monomorium pharaonis]	KC129717	Populus euphratica clone BIBAC2A1F6, complete sequence	--	--	Q51506	Redox-sensitive transcriptional activator SoxR OS=Pseudomonas aeruginosa (strain ATCC 15692 / PAO1 / 1C / PRS 101 / LMG 12228) GN=soxR PE=3 SV=1	PF00376//PF13411	MerR family regulatory protein//MerR HTH family regulatory protein	GO:0006355	regulation of transcription, DNA-templated	GO:0003677	DNA binding	--	--	--	--
Cluster-73843.0	493	OWF48684.1	Condensin-2 complex subunit G2 [Mizuhopecten yessoensis]	--	--	--	--	--	--	PF00521	DNA gyrase/topoisomerase IV, subunit A	GO:0006265	DNA topological change	GO:0003918//GO:0003677//GO:0005524	DNA topoisomerase type II (ATP-hydrolyzing) activity//DNA binding//ATP binding	--	--	--	--
Cluster-34825.0	712	PRD39257.1	putative signaling protein [Nephila clavipes]	CP011305	Stenotrophomonas maltophilia strain ISMMS2, complete genome	--	--	P45365	Uncharacterized 76.5 kDa protein in phbC 3'region OS=Thiocystis violacea PE=3 SV=1	--	--	--	--	--	--	--	--	--	--
Cluster-41817.0	334	--	--	--	--	--	--	--	--	--	--	--	--	--	--	--	--	--	--
Cluster-46483.1	795	--	--	--	--	--	--	--	--	--	--	--	--	--	--	--	--	--	--
Cluster-46483.0	432	--	--	--	--	--	--	--	--	--	--	--	--	--	--	--	--	--	--
Cluster-17911.0	386	--	--	CP017420	Delftia tsuruhatensis strain CM13, complete genome	--	--	--	--	--	--	--	--	--	--	--	--	--	--
Cluster-71569.2	509	XP_005108219.1	PREDICTED: uncharacterized protein LOC101853644 [Aplysia californica]	--	--	--	--	--	--	--	--	--	--	--	--	--	--	--	--
Cluster-71569.0	605	OWF52519.1	hypothetical protein KP79_PYT06824 [Mizuhopecten yessoensis]	--	--	--	--	--	--	--	--	--	--	--	--	--	--	--	--
Cluster-65341.0	462	--	--	--	--	--	--	--	--	--	--	--	--	--	--	--	--	--	--
Cluster-25409.0	632	KMQ95050.1	hypothetical protein RF55_4754 [Lasius niger]	HE798556	Stenotrophomonas maltophilia D457 complete genome	--	--	--	--	--	--	--	--	--	--	--	--	--	--
Cluster-42636.1	4189	XP_018028662.1	PREDICTED: UPF0065 protein in clcB-clcD intergenic region-like [Hyalella azteca]	CP014065	Achromobacter xylosoxidans strain FDAARGOS_162, complete genome	--	--	P27103	UPF0065 protein in tcbD-tcbE intergenic region OS=Pseudomonas sp. (strain P51) PE=3 SV=1	PF14552//PF03401//PF01361//PF12833//PF05853//PF00165	Tautomerase enzyme//Tripartite tricarboxylate transporter family receptor//Tautomerase enzyme//Helix-turn-helix domain//3-keto-5-aminohexanoate cleavage enzyme//Bacterial regulatory helix-turn-helix proteins, AraC family	GO:0006725//GO:0006355//GO:0019475	cellular aromatic compound metabolic process//regulation of transcription, DNA-templated//L-lysine catabolic process to acetate	GO:0003700//GO:0016853//GO:0043565//GO:0016740	transcription factor activity, sequence-specific DNA binding//isomerase activity//sequence-specific DNA binding//transferase activity	GO:0030288//GO:0005667	outer membrane-bounded periplasmic space//transcription factor complex	--	--
Cluster-12761.0	306	--	--	--	--	--	--	--	--	--	--	--	--	--	--	--	--	--	--
Cluster-9950.0	563	PRD39503.1	asnS [Nephila clavipes]	CP013484	Vibrio alginolyticus strain ATCC 33787 chromosome I, complete sequence	--	--	Q87NH5	Asparagine--tRNA ligase OS=Vibrio parahaemolyticus serotype O3:K6 (strain RIMD 2210633) GN=asnS PE=3 SV=1	PF00152	tRNA synthetases class II (D, K and N)	GO:0006418	tRNA aminoacylation for protein translation	GO:0005524//GO:0004812//GO:0000166	ATP binding//aminoacyl-tRNA ligase activity//nucleotide binding	--	--	KOG0554	Asparaginyl-tRNA synthetase (mitochondrial)
Cluster-14820.0	408	--	--	CP017979	Escherichia coli str. K-12 substr. W3110 substrain ZK126 genome	--	--	P45800	Putative membrane protein IgaA homolog OS=Escherichia coli (strain K12) GN=yrfF PE=1 SV=1	PF07095	Intracellular growth attenuator protein IgaA	--	--	--	--	GO:0016021//GO:0009276	integral component of membrane//Gram-negative-bacterium-type cell wall	--	--
Cluster-46502.0	534	OWF47171.1	RNA-directed DNA polymerase from transposon BS [Mizuhopecten yessoensis]	--	--	--	--	Q95SX7	Probable RNA-directed DNA polymerase from transposon BS OS=Drosophila melanogaster GN=RTase PE=2 SV=1	--	--	--	--	--	--	--	--	--	--
Cluster-58405.0	1902	--	--	--	--	--	--	--	--	--	--	--	--	--	--	--	--	--	--
Cluster-71366.0	535	--	--	--	--	--	--	--	--	--	--	--	--	--	--	--	--	--	--
Cluster-39852.0	464	PRD38997.1	helA [Nephila clavipes]	LM523295	Parastrongyloides trichosuri genome assembly P_trichosuri_KNP ,scaffold PTRK_contig0000038	--	--	Q48815	Protein HelA OS=Legionella pneumophila GN=helA PE=3 SV=1	PF01979	Amidohydrolase family	--	--	GO:0016787	hydrolase activity	--	--	--	--
Cluster-3096.0	321	--	--	CP000606	Shewanella loihica PV-4, complete genome	--	--	--	--	--	--	--	--	--	--	--	--	--	--
Cluster-12620.0	1478	--	--	--	--	--	--	Q9KVL2	Cyclic di-GMP phosphodiesterase CdpA OS=Vibrio cholerae serotype O1 (strain ATCC 39315 / El Tor Inaba N16961) GN=cdpA PE=1 SV=1	--	--	--	--	--	--	--	--	--	--
Cluster-39173.0	1641	PRD30405.1	benK [Nephila clavipes]	CP013119	Alcaligenes faecalis strain ZD02, complete genome	--	--	P77589	3-(3-hydroxy-phenyl)propionate transporter OS=Escherichia coli (strain K12) GN=mhpT PE=1 SV=2	PF00083//PF07690	Sugar (and other) transporter//Major Facilitator Superfamily	GO:0055085	transmembrane transport	GO:0022857	transmembrane transporter activity	GO:0016021	integral component of membrane	KOG0255	Synaptic vesicle transporter SVOP and related transporters (major facilitator superfamily)
Cluster-77151.1	2637	--	--	--	--	--	--	--	--	--	--	--	--	--	--	--	--	--	--
Cluster-21192.0	565	XP_018011250.1	PREDICTED: isocitrate dehydrogenase [NADP] 2-like [Hyalella azteca]	CP017420	Delftia tsuruhatensis strain CM13, complete genome	--	--	P41561	Isocitrate dehydrogenase [NADP] 2 OS=Colwellia maris GN=icd2 PE=1 SV=3	PF03971	Monomeric isocitrate dehydrogenase	GO:0006099//GO:0019643//GO:0055114//GO:0006749	tricarboxylic acid cycle//reductive tricarboxylic acid cycle//oxidation-reduction process//glutathione metabolic process	GO:0004450	isocitrate dehydrogenase (NADP+) activity	--	--	--	--
Cluster-69194.1	655	--	--	--	--	--	--	--	--	--	--	--	--	--	--	--	--	--	--
Cluster-69194.0	517	--	--	--	--	--	--	--	--	--	--	--	--	--	--	--	--	--	--
Cluster-3377.0	413	PFX23696.1	hypothetical protein AWC38_SpisGene11721 [Stylophora pistillata]	CP014039	Vibrio harveyi strain ATCC 43516 chromosome 2, complete sequence	--	--	--	--	--	--	--	--	--	--	--	--	--	--
Cluster-31804.0	573	PRD18861.1	pntAA, partial [Nephila clavipes]	LT629793	Pseudomonas yamanorum strain LMG 27247 genome assembly, chromosome: I	--	--	P0C186	NAD(P) transhydrogenase subunit alpha part 1 OS=Rhodospirillum rubrum GN=pntAA PE=3 SV=1	PF07992//PF02826	Pyridine nucleotide-disulphide oxidoreductase//D-isomer specific 2-hydroxyacid dehydrogenase, NAD binding domain	GO:0055114	oxidation-reduction process	GO:0016491//GO:0051287	oxidoreductase activity//NAD binding	--	--	--	--
Cluster-33085.64599	13322	PRD37312.1	pilT [Nephila clavipes]	CP017656	Acinetobacter baumannii strain KAB08, complete genome	--	--	P24559	Twitching mobility protein OS=Pseudomonas aeruginosa (strain ATCC 15692 / PAO1 / 1C / PRS 101 / LMG 12228) GN=pilT PE=1 SV=1	PF04548//PF00265//PF00408//PF06414//PF00004//PF01580//PF13508//PF02879//PF11968//PF03193//PF01926//PF01047//PF00005//PF04851//PF00437//PF01637//PF04355//PF01316//PF11808//PF03266//PF02562//PF13304//PF01475//PF02880//PF00486//PF00448	AIG1 family//Thymidine kinase//Phosphoglucomutase/phosphomannomutase, C-terminal domain//Zeta toxin//ATPase family associated with various cellular activities (AAA)//FtsK/SpoIIIE family//Acetyltransferase (GNAT) domain//Phosphoglucomutase/phosphomannomutase, alpha/beta/alpha domain II//Putative methyltransferase (DUF3321)//Protein of unknown function, DUF258//50S ribosome-binding GTPase//MarR fam…	GO:0006396//GO:0006614//GO:0006355//GO:0006525//GO:0006230//GO:0006810//GO:0005975//GO:0000154//GO:0071704//GO:0006206//GO:0016310//GO:0000160//GO:0042967	RNA processing//SRP-dependent cotranslational protein targeting to membrane//regulation of transcription, DNA-templated//arginine metabolic process//TMP biosynthetic process//transport//carbohydrate metabolic process//rRNA modification//organic substance metabolic process//pyrimidine nucleobase metabolic process//phosphorylation//phosphorelay signal transduction system//acyl-carrier-protein biosy…	GO:0004673//GO:0016433//GO:0008080//GO:0005524//GO:0000166//GO:0005525//GO:0016787//GO:0003924//GO:0003700//GO:0003677//GO:0016887//GO:0098519//GO:0004797//GO:0016868//GO:0016301	protein histidine kinase activity//rRNA (adenine) methyltransferase activity//N-acetyltransferase activity//ATP binding//nucleotide binding//GTP binding//hydrolase activity//GTPase activity//transcription factor activity, sequence-specific DNA binding//DNA binding//ATPase activity//nucleotide phosphatase activity, acting on free nucleotides//thymidine kinase activity//intramolecular transferase a…	GO:0009365//GO:0019867//GO:0005667	protein histidine kinase complex//outer membrane//transcription factor complex	KOG3157	Proline synthetase co-transcribed protein
Cluster-20148.0	393	XP_018021428.1	PREDICTED: protein translocase subunit SecY-like [Hyalella azteca]	CP017420	Delftia tsuruhatensis strain CM13, complete genome	--	--	Q9HWF5	Protein translocase subunit SecY OS=Pseudomonas aeruginosa (strain ATCC 15692 / PAO1 / 1C / PRS 101 / LMG 12228) GN=secY PE=3 SV=1	PF00344//PF01754	SecY translocase//A20-like zinc finger	GO:0015031	protein transport	GO:0008270//GO:0003677	zinc ion binding//DNA binding	GO:0016020	membrane	--	--
Cluster-33085.27084	3018	--	--	--	--	--	--	--	--	--	--	--	--	--	--	--	--	--	--
Cluster-33085.27085	910	--	--	--	--	--	--	--	--	--	--	--	--	--	--	--	--	--	--
Cluster-33085.27086	366	--	--	EU135914	Haliotis midae clone C12 cellulase-like mRNA, partial sequence	--	--	--	--	--	--	--	--	--	--	--	--	--	--
Cluster-23206.0	720	--	--	CP016603	Comamonas aquatica strain CJG genome	--	--	--	--	PF13404//PF02796//PF09339//PF07022	AsnC-type helix-turn-helix domain//Helix-turn-helix domain of resolvase//IclR helix-turn-helix domain//Bacteriophage CI repressor helix-turn-helix domain	GO:0045892//GO:0006355//GO:0006310	negative regulation of transcription, DNA-templated//regulation of transcription, DNA-templated//DNA recombination	GO:0000150//GO:0043565//GO:0003677	recombinase activity//sequence-specific DNA binding//DNA binding	--	--	--	--
Cluster-33085.27080	459	--	--	--	--	--	--	--	--	PF07650	KH domain	--	--	GO:0003723	RNA binding	--	--	--	--
Cluster-33085.27081	1764	--	--	--	--	--	--	--	--	PF08326	Acetyl-CoA carboxylase, central region	GO:0006090//GO:0006633	pyruvate metabolic process//fatty acid biosynthetic process	GO:0005524//GO:0003989	ATP binding//acetyl-CoA carboxylase activity	GO:0009317	acetyl-CoA carboxylase complex	--	--
Cluster-33085.27082	953	--	--	LC027359	Haliotis diversicolor genomic DNA, BAC clone: 009_rep_c2378	--	--	--	--	--	--	--	--	--	--	--	--	--	--
Cluster-7737.0	433	--	--	AE007869	Agrobacterium tumefaciens str. C58 circular chromosome, complete sequence	--	--	--	--	PF00250	Forkhead domain	GO:0006355	regulation of transcription, DNA-templated	GO:0043565//GO:0003700	sequence-specific DNA binding//transcription factor activity, sequence-specific DNA binding	GO:0005667	transcription factor complex	--	--
Cluster-76291.0	461	--	--	--	--	--	--	--	--	--	--	--	--	--	--	--	--	--	--
Cluster-6033.0	383	XP_016997824.1	PREDICTED: response regulator MprA-like, partial [Drosophila takahashii]	LM523366	Parastrongyloides trichosuri genome assembly P_trichosuri_KNP ,scaffold PTRK_contig0000067	--	--	Q02540	Transcriptional activator protein CopR OS=Pseudomonas syringae pv. tomato GN=copR PE=1 SV=1	PF00072	Response regulator receiver domain	GO:0000160	phosphorelay signal transduction system	--	--	--	--	--	--
Cluster-33085.27088	312	--	--	--	--	--	--	--	--	--	--	--	--	--	--	--	--	--	--
Cluster-33085.27089	647	--	--	LC027294	Haliotis diversicolor genomic DNA, BAC clone: 001_rep_c977	--	--	--	--	--	--	--	--	--	--	--	--	--	--
Cluster-41519.0	1353	--	--	CP017420	Delftia tsuruhatensis strain CM13, complete genome	--	--	Q936F1	Uncharacterized HTH-type transcriptional regulator OS=Staphylococcus aureus PE=3 SV=2	PF00034//PF02311//PF09339//PF00165//PF04545//PF13442//PF12833	Cytochrome c//AraC-like ligand binding domain//IclR helix-turn-helix domain//Bacterial regulatory helix-turn-helix proteins, AraC family//Sigma-70, region 4//Cytochrome C oxidase, cbb3-type, subunit III//Helix-turn-helix domain	GO:0006118//GO:0006352//GO:0006355	obsolete electron transport//DNA-templated transcription, initiation//regulation of transcription, DNA-templated	GO:0003700//GO:0003677//GO:0020037//GO:0016987//GO:0009055//GO:0043565	transcription factor activity, sequence-specific DNA binding//DNA binding//heme binding//sigma factor activity//electron carrier activity//sequence-specific DNA binding	GO:0005667	transcription factor complex	--	--
Cluster-52623.0	736	XP_022289049.1	uncharacterized protein LOC111101065 [Crassostrea virginica]	--	--	--	--	--	--	--	--	--	--	--	--	--	--	--	--
Cluster-63469.0	693	XP_006819733.1	PREDICTED: sporulation-specific protein 15-like [Saccoglossus kowalevskii]	--	--	--	--	--	--	PF13929//PF06156//PF04977//PF04136//PF13949	mRNA stabilisation//Protein of unknown function (DUF972)//Septum formation initiator//Sec34-like family//ALIX V-shaped domain binding to HIV	GO:0007049//GO:0048255//GO:0006260//GO:0006886	cell cycle//mRNA stabilization//DNA replication//intracellular protein transport	GO:0005515	protein binding	GO:0016020//GO:0005801	membrane//cis-Golgi network	--	--
Cluster-69924.0	1577	--	--	--	--	--	--	--	--	--	--	--	--	--	--	--	--	--	--
Cluster-13957.0	437	--	--	CP015614	Brevundimonas naejangsanensis strain B1, complete genome	--	--	--	--	--	--	--	--	--	--	--	--	--	--
Cluster-33085.64598	13336	PRD31317.1	ftsK [Nephila clavipes]	CP017654	Acinetobacter baumannii strain KAB07, complete genome	--	--	P09980	ATP-dependent DNA helicase Rep OS=Escherichia coli (strain K12) GN=rep PE=1 SV=3	PF07992//PF12831//PF13361//PF03776//PF01553//PF00692//PF14528//PF03741//PF03775//PF06415//PF05209//PF00580//PF00437//PF00270//PF04226//PF01134//PF01580//PF05433//PF02879//PF02878//PF01443//PF01810	Pyridine nucleotide-disulphide oxidoreductase//FAD dependent oxidoreductase//UvrD-like helicase C-terminal domain//Septum formation topological specificity factor MinE//Acyltransferase//dUTPase//LAGLIDADG-like domain//Integral membrane protein TerC family//Septum formation inhibitor MinC, C-terminal domain//BPG-independent PGAM N-terminus (iPGM_N)//Septum formation inhibitor MinC, N-terminal doma…	GO:0000902//GO:0032955//GO:0006007//GO:0006096//GO:0055114//GO:0008152//GO:0005975//GO:0006810//GO:0006094//GO:0051302//GO:0008033//GO:0051301//GO:0006865//GO:0046080	cell morphogenesis//regulation of barrier septum assembly//glucose catabolic process//glycolytic process//oxidation-reduction process//metabolic process//carbohydrate metabolic process//transport//gluconeogenesis//regulation of cell division//tRNA processing//cell division//amino acid transport//dUTP metabolic process	GO:0004619//GO:0003676//GO:0004519//GO:0016787//GO:0000166//GO:0005524//GO:0003677//GO:0050660//GO:0030145//GO:0016491//GO:0016868//GO:0016746	phosphoglycerate mutase activity//nucleic acid binding//endonuclease activity//hydrolase activity//nucleotide binding//ATP binding//DNA binding//flavin adenine dinucleotide binding//manganese ion binding//oxidoreductase activity//intramolecular transferase activity, phosphotransferases//transferase activity, transferring acyl groups	GO:0016021//GO:0016020//GO:0005737//GO:0019867	integral component of membrane//membrane//cytoplasm//outer membrane	KOG3370	dUTPase
Cluster-65048.0	367	--	--	--	--	--	--	--	--	--	--	--	--	--	--	--	--	--	--
Cluster-49645.0	1286	--	--	LC027332	Haliotis diversicolor genomic DNA, BAC clone: 004_rep_c861	--	--	--	--	--	--	--	--	--	--	--	--	--	--
Cluster-33085.68724	352	--	--	LC027344	Haliotis diversicolor genomic DNA, BAC clone: 006_rep_c2416	--	--	--	--	--	--	--	--	--	--	--	--	--	--
Cluster-33085.1748	307	--	--	--	--	--	--	--	--	--	--	--	--	--	--	--	--	--	--
Cluster-33085.1749	500	--	--	--	--	--	--	--	--	--	--	--	--	--	--	--	--	--	--
Cluster-33085.1746	1824	--	--	LC027336	Haliotis diversicolor genomic DNA, BAC clone: 005_rep_c27301	--	--	--	--	--	--	--	--	--	--	--	--	--	--
Cluster-33085.1747	399	--	--	--	--	--	--	--	--	--	--	--	--	--	--	--	--	--	--
Cluster-33085.1744	836	--	--	--	--	--	--	--	--	--	--	--	--	--	--	--	--	--	--
Cluster-33085.1745	474	--	--	--	--	--	--	--	--	--	--	--	--	--	--	--	--	--	--
Cluster-33085.1742	2925	--	--	--	--	--	--	--	--	--	--	--	--	--	--	--	--	--	--
Cluster-33085.1743	1129	--	--	--	--	--	--	--	--	PF10766	Multidrug efflux pump-associated protein AcrZ	GO:0015893//GO:0006855	drug transport//drug transmembrane transport	GO:0015238	drug transmembrane transporter activity	GO:0005886	plasma membrane	--	--
Cluster-33085.1740	2162	ACT35641.1	U-box domain containing 5 [Crassostrea ariakensis]	--	--	--	--	O94941	RING finger protein 37 OS=Homo sapiens GN=UBOX5 PE=1 SV=1	PF14634//PF04564//PF13639//PF04999	zinc-RING finger domain//U-box domain//Ring finger domain//Cell division protein FtsL	GO:0007049//GO:0016567//GO:0051301	cell cycle//protein ubiquitination//cell division	GO:0008270//GO:0005515//GO:0004842	zinc ion binding//protein binding//ubiquitin-protein transferase activity	GO:0016021	integral component of membrane	KOG2042	Ubiquitin fusion degradation protein-2
Cluster-33085.1741	433	--	--	--	--	--	--	--	--	--	--	--	--	--	--	--	--	--	--
Cluster-50925.0	1058	--	--	--	--	--	--	--	--	PF00820	Borrelia lipoprotein	--	--	--	--	GO:0009279	cell outer membrane	--	--
Cluster-33085.5565	5988	XP_015765429.1	PREDICTED: uncharacterized protein LOC107344291 [Acropora digitifera]	--	--	--	--	--	--	PF00665	Integrase core domain	GO:0015074	DNA integration	--	--	--	--	--	--
Cluster-19076.0	357	PRD20208.1	hflX [Nephila clavipes]	CP011305	Stenotrophomonas maltophilia strain ISMMS2, complete genome	--	--	P25519	GTPase HflX OS=Escherichia coli (strain K12) GN=hflX PE=1 SV=3	PF02421//PF00005//PF13851//PF01926//PF03193	Ferrous iron transport protein B//ABC transporter//Growth-arrest specific micro-tubule binding//50S ribosome-binding GTPase//Protein of unknown function, DUF258	GO:0015684//GO:0048870	ferrous iron transport//cell motility	GO:0003924//GO:0016887//GO:0005524//GO:0005525//GO:0015093	GTPase activity//ATPase activity//ATP binding//GTP binding//ferrous iron transmembrane transporter activity	GO:0031514//GO:0016021	motile cilium//integral component of membrane	KOG0410	Predicted GTP binding protein
Cluster-29764.0	321	--	--	CP011525	Pseudomonas sp. JY-Q, complete genome	--	--	--	--	PF13520	Amino acid permease	GO:0006865//GO:0003333	amino acid transport//amino acid transmembrane transport	GO:0015171	amino acid transmembrane transporter activity	GO:0016020	membrane	--	--
Cluster-33085.68720	652	--	--	LC027358	Haliotis diversicolor genomic DNA, BAC clone: 009_rep_c2377	--	--	--	--	--	--	--	--	--	--	--	--	--	--
Cluster-44742.11	440	XP_016664781.1	PREDICTED: uncharacterized HTH-type transcriptional regulator YneJ-like [Acyrthosiphon pisum]	CP015876	Pseudomonas putida SJTE-1, complete genome	--	--	P77309	Uncharacterized HTH-type transcriptional regulator YneJ OS=Escherichia coli (strain K12) GN=yneJ PE=3 SV=1	--	--	--	--	--	--	--	--	--	--
Cluster-40793.0	838	XP_003088301.1	hypothetical protein CRE_18364 [Caenorhabditis remanei]	CP013119	Alcaligenes faecalis strain ZD02, complete genome	--	--	Q05202	Ferrichrome receptor FcuA OS=Yersinia enterocolitica GN=fcuA PE=1 SV=1	--	--	--	--	--	--	--	--	--	--
Cluster-69815.0	1026	--	--	--	--	--	--	--	--	--	--	--	--	--	--	--	--	--	--
Cluster-3175.0	674	--	--	CP000606	Shewanella loihica PV-4, complete genome	--	--	--	--	PF02535	ZIP Zinc transporter	GO:0030001//GO:0055085	metal ion transport//transmembrane transport	GO:0046873	metal ion transmembrane transporter activity	GO:0016020	membrane	--	--
Cluster-33085.41037	1309	ABY87383.1	alcohol dehydrogenase-like protein, partial [Haliotis diversicolor]	EU244367	Haliotis diversicolor clone HDr4CJ295u alcohol dehydrogenase-like protein mRNA, partial cds	--	--	Q29073	Prostaglandin reductase 1 OS=Sus scrofa GN=PTGR1 PE=1 SV=1	--	--	--	--	--	--	--	--	--	--
Cluster-43892.0	553	EFX60403.1	hypothetical protein DAPPUDRAFT_343955, partial [Daphnia pulex]	CP013119	Alcaligenes faecalis strain ZD02, complete genome	--	--	A9IQ52	30S ribosomal protein S20 OS=Bordetella petrii (strain ATCC BAA-461 / DSM 12804 / CCUG 43448) GN=rpsT PE=3 SV=1	PF10392//PF01649//PF16785	Golgi transport complex subunit 5//Ribosomal protein S20//Small metal-binding protein	GO:0006412//GO:0042254//GO:0006891	translation//ribosome biogenesis//intra-Golgi vesicle-mediated transport	GO:0003735//GO:0046872//GO:0003723	structural constituent of ribosome//metal ion binding//RNA binding	GO:0017119//GO:0005840//GO:0005622	Golgi transport complex//ribosome//intracellular	--	--
Cluster-33085.23401	3567	KOF85724.1	hypothetical protein OCBIM_22019898mg [Octopus bimaculoides]	XM_005510158	PREDICTED: Columba livia drosha, ribonuclease type III (DROSHA), mRNA	--	--	Q9NRR4	Ribonuclease 3 OS=Homo sapiens GN=DROSHA PE=1 SV=2	PF00636//PF00649//PF14622	Ribonuclease III domain//Copper fist DNA binding domain//Ribonuclease-III-like	GO:0006355//GO:0051252//GO:0006396	regulation of transcription, DNA-templated//regulation of RNA metabolic process//RNA processing	GO:0003723//GO:0003677//GO:0003700//GO:0005507//GO:0004525	RNA binding//DNA binding//transcription factor activity, sequence-specific DNA binding//copper ion binding//ribonuclease III activity	GO:0005634//GO:0005667	nucleus//transcription factor complex	KOG1817	Ribonuclease
Cluster-33085.68722	414	XP_005093393.1	PREDICTED: tripartite motif-containing protein 54-like [Aplysia californica]	--	--	--	--	Q03601	RING finger protein nhl-1 OS=Caenorhabditis elegans GN=nhl-1 PE=1 SV=2	PF00097//PF13639//PF17123//PF01363//PF14634//PF12678	Zinc finger, C3HC4 type (RING finger)//Ring finger domain//RING-like zinc finger//FYVE zinc finger//zinc-RING finger domain//RING-H2 zinc finger	--	--	GO:0005515//GO:0008270//GO:0046872	protein binding//zinc ion binding//metal ion binding	--	--	KOG2177	Predicted E3 ubiquitin ligase
Cluster-75989.0	418	ESO96748.1	hypothetical protein LOTGIDRAFT_143667, partial [Lottia gigantea]	--	--	K06642	DNA-dependent protein kinase catalytic subunit	P78527	DNA-dependent protein kinase catalytic subunit OS=Homo sapiens GN=PRKDC PE=1 SV=3	--	--	--	--	--	--	--	--	--	--
Cluster-33085.68723	428	--	--	--	--	--	--	--	--	--	--	--	--	--	--	--	--	--	--
Cluster-33085.6286	349	--	--	--	--	--	--	--	--	PF02300	Fumarate reductase subunit C	--	--	--	--	GO:0016020	membrane	--	--
Cluster-33085.6287	2239	--	--	--	--	--	--	--	--	--	--	--	--	--	--	--	--	--	--
Cluster-33085.6284	531	--	--	--	--	--	--	--	--	--	--	--	--	--	--	--	--	--	--
Cluster-33085.6285	301	--	--	LC027342	Haliotis diversicolor genomic DNA, BAC clone: 006_rep_c2414	--	--	--	--	--	--	--	--	--	--	--	--	--	--
Cluster-33085.6282	485	--	--	HQ650237	Haliotis diversicolor clone Hdi45 microsatellite sequence	--	--	--	--	--	--	--	--	--	--	--	--	--	--
Cluster-33085.6283	2502	--	--	D83984	Haliotis diversicolor gene for IDO-like myoglobin, complete cds	--	--	--	--	--	--	--	--	--	--	--	--	--	--
Cluster-33085.6280	1515	--	--	LC027342	Haliotis diversicolor genomic DNA, BAC clone: 006_rep_c2414	--	--	--	--	--	--	--	--	--	--	--	--	--	--
Cluster-33085.6281	988	--	--	LC027360	Haliotis diversicolor genomic DNA, BAC clone: 009_rep_c2379	--	--	--	--	--	--	--	--	--	--	--	--	--	--
Cluster-51288.0	510	--	--	--	--	--	--	--	--	--	--	--	--	--	--	--	--	--	--
Cluster-33085.69648	389	--	--	--	--	--	--	--	--	PF11093	Mitochondrial export protein Som1	--	--	--	--	GO:0042720	mitochondrial inner membrane peptidase complex	--	--
Cluster-33085.69649	1198	XP_013381446.1	probable peptidylglycine alpha-hydroxylating monooxygenase 1 [Lingula anatina]	--	--	--	--	P97467	Peptidyl-glycine alpha-amidating monooxygenase OS=Mus musculus GN=Pam PE=2 SV=2	PF01082	Copper type II ascorbate-dependent monooxygenase, N-terminal domain	GO:0055114	oxidation-reduction process	GO:0005507//GO:0016715//GO:0004497	copper ion binding//oxidoreductase activity, acting on paired donors, with incorporation or reduction of molecular oxygen, reduced ascorbate as one donor, and incorporation of one atom of oxygen//monooxygenase activity	--	--	--	--
Cluster-33085.6288	2042	XP_013397183.1	N-acetylglucosamine-6-sulfatase [Lingula anatina]	XM_011681480	PREDICTED: Strongylocentrotus purpuratus N-acetylglucosamine-6-sulfatase (LOC588183), mRNA	K01137	N-acetylglucosamine-6-sulfatase	Q8BFR4	N-acetylglucosamine-6-sulfatase OS=Mus musculus GN=Gns PE=2 SV=1	PF00884//PF01663	Sulfatase//Type I phosphodiesterase / nucleotide pyrophosphatase	GO:0008152	metabolic process	GO:0003824//GO:0008484	catalytic activity//sulfuric ester hydrolase activity	--	--	KOG3731	Sulfatases
Cluster-33085.6289	464	--	--	--	--	--	--	--	--	--	--	--	--	--	--	--	--	--	--
Cluster-43721.0	394	XP_002402374.1	uvrd .. recb .. pcra DNA helicase, putative [Ixodes scapularis]	XM_002402330	Ixodes scapularis uvrd / recb / pcra DNA helicase, putative, mRNA	--	--	Q02322	DNA helicase II OS=Haemophilus influenzae (strain ATCC 51907 / DSM 11121 / KW20 / Rd) GN=uvrD PE=1 SV=2	PF00580//PF04567	UvrD/REP helicase N-terminal domain//RNA polymerase Rpb2, domain 5	GO:0006351	transcription, DNA-templated	GO:0005524	ATP binding	--	--	--	--
Cluster-69474.0	787	XP_019922330.1	PREDICTED: uncharacterized protein LOC109618628 [Crassostrea gigas]	--	--	--	--	--	--	--	--	--	--	--	--	--	--	--	--
Cluster-35243.0	408	PAV72058.1	hypothetical protein WR25_03844 [Diploscapter pachys]	LM523370	Parastrongyloides trichosuri genome assembly P_trichosuri_KNP ,scaffold PTRK_contig0000069	--	--	P45181	Probable zinc protease PqqL OS=Haemophilus influenzae (strain ATCC 51907 / DSM 11121 / KW20 / Rd) GN=pqqL PE=3 SV=1	--	--	--	--	--	--	--	--	--	--
Cluster-33085.66068	374	--	--	LC027339	Haliotis diversicolor genomic DNA, BAC clone: 006_rep_c2411	--	--	--	--	--	--	--	--	--	--	--	--	--	--
Cluster-51309.0	370	--	--	--	--	--	--	--	--	--	--	--	--	--	--	--	--	--	--
Cluster-34548.0	592	PRD39909.1	eno [Nephila clavipes]	CP015614	Brevundimonas naejangsanensis strain B1, complete genome	K01689	enolase	B4RBW1	Enolase OS=Phenylobacterium zucineum (strain HLK1) GN=eno PE=3 SV=1	PF00113	Enolase, C-terminal TIM barrel domain	GO:0006571//GO:0006094//GO:0009094//GO:0006096//GO:0000162	tyrosine biosynthetic process//gluconeogenesis//L-phenylalanine biosynthetic process//glycolytic process//tryptophan biosynthetic process	GO:0000287//GO:0004634	magnesium ion binding//phosphopyruvate hydratase activity	GO:0000015	phosphopyruvate hydratase complex	KOG2670	Enolase
Cluster-18074.0	342	PRD39520.1	gdh [Nephila clavipes]	LM523295	Parastrongyloides trichosuri genome assembly P_trichosuri_KNP ,scaffold PTRK_contig0000038	--	--	O53203	NAD-specific glutamate dehydrogenase OS=Mycobacterium tuberculosis (strain ATCC 25618 / H37Rv) GN=gdh PE=1 SV=1	PF05088	Bacterial NAD-glutamate dehydrogenase	GO:0006807//GO:0006118//GO:0019551	nitrogen compound metabolic process//obsolete electron transport//glutamate catabolic process to 2-oxoglutarate	GO:0004352	glutamate dehydrogenase (NAD+) activity	--	--	--	--
Cluster-25911.0	497	XP_004363464.2	acyl-CoA dehydrogenase [Capsaspora owczarzaki ATCC 30864]	CP015614	Brevundimonas naejangsanensis strain B1, complete genome	--	--	P33224	Putative acyl-CoA dehydrogenase AidB OS=Escherichia coli (strain K12) GN=aidB PE=1 SV=3	--	--	--	--	--	--	--	--	--	--
Cluster-25911.1	1699	XP_022234453.1	uncharacterized protein LOC111082541 [Drosophila obscura]	CP002986	Stenotrophomonas maltophilia JV3, complete genome	--	--	Q4L3Q4	Putative proline/betaine transporter OS=Staphylococcus haemolyticus (strain JCSC1435) GN=proP PE=3 SV=1	PF00083//PF07690//PF01146	Sugar (and other) transporter//Major Facilitator Superfamily//Caveolin	GO:0070836//GO:0055085	caveola assembly//transmembrane transport	GO:0022857	transmembrane transporter activity	GO:0016021	integral component of membrane	--	--
Cluster-41101.0	1165	XP_011565668.1	PREDICTED: putative pyridoxal-phosphate dependent protein F13B12.4 [Plutella xylostella]	CP011305	Stenotrophomonas maltophilia strain ISMMS2, complete genome	K01738	cysteine synthase	Q19374	Putative pyridoxal-phosphate dependent protein F13B12.4 OS=Caenorhabditis elegans GN=F13B12.4 PE=1 SV=1	PF00737	Photosystem II 10 kDa phosphoprotein	GO:0015979//GO:0050821	photosynthesis//protein stabilization	GO:0042301	phosphate ion binding	GO:0016020//GO:0009523	membrane//photosystem II	--	--
Cluster-49678.0	1233	--	--	LC027294	Haliotis diversicolor genomic DNA, BAC clone: 001_rep_c977	--	--	--	--	PF11654	Protein of unknown function (DUF2665)	GO:0009306	protein secretion	--	--	--	--	--	--
Cluster-59904.0	542	OWF35101.1	Fanconi anemia group D2 protein [Mizuhopecten yessoensis]	--	--	--	--	Q9BXW9	Fanconi anemia group D2 protein OS=Homo sapiens GN=FANCD2 PE=1 SV=2	PF14631	Fanconi anaemia protein FancD2 nuclease	GO:0006281	DNA repair	--	--	--	--	KOG4712	Uncharacterized conserved protein
Cluster-76238.0	1298	--	--	--	--	--	--	--	--	--	--	--	--	--	--	--	--	--	--
Cluster-34449.0	401	--	--	CP003734	Pseudomonas putida DOT-T1E, complete genome	--	--	--	--	--	--	--	--	--	--	--	--	--	--
Cluster-47738.0	404	--	--	--	--	--	--	--	--	--	--	--	--	--	--	--	--	--	--
Cluster-33085.48560	1072	--	--	--	--	--	--	--	--	--	--	--	--	--	--	--	--	--	--
Cluster-52251.0	492	--	--	--	--	--	--	--	--	--	--	--	--	--	--	--	--	--	--
Cluster-10007.2	449	--	--	FM954972	Vibrio splendidus LGP32 chromosome 1	--	--	P0AAV2	Uncharacterized protein YbgE OS=Escherichia coli O157:H7 GN=ybgE PE=4 SV=1	PF15168	Triple QxxK/R motif-containing protein family	--	--	--	--	GO:0005789	endoplasmic reticulum membrane	--	--
Cluster-5144.0	647	ELU06829.1	hypothetical protein CAPTEDRAFT_214157, partial [Capitella teleta]	CP016229	Vibrio crassostreae 9CS106 chromosome 2, complete sequence	--	--	Q51872	Probable transcriptional regulator LumQ OS=Photobacterium leiognathi GN=lumQ PE=3 SV=1	PF00165//PF12833	Bacterial regulatory helix-turn-helix proteins, AraC family//Helix-turn-helix domain	GO:0006355	regulation of transcription, DNA-templated	GO:0003700//GO:0043565	transcription factor activity, sequence-specific DNA binding//sequence-specific DNA binding	GO:0005667	transcription factor complex	--	--
Cluster-10007.0	311	PRD22769.1	cydA [Nephila clavipes]	CP016228	Vibrio crassostreae 9CS106 chromosome 1, complete sequence	--	--	P45020	Probable cytochrome oxidase subunit 2 OS=Haemophilus influenzae (strain ATCC 51907 / DSM 11121 / KW20 / Rd) GN=HI_1075 PE=3 SV=1	PF02322	Cytochrome bd terminal oxidase subunit II	GO:0055114	oxidation-reduction process	--	--	GO:0016020	membrane	--	--
Cluster-10007.1	3830	PRD18397.1	cydA [Nephila clavipes]	CP016228	Vibrio crassostreae 9CS106 chromosome 1, complete sequence	--	--	P0ABK0	Cytochrome bd-I ubiquinol oxidase subunit 1 OS=Escherichia coli O6:H1 (strain CFT073 / ATCC 700928 / UPEC) GN=cydA PE=3 SV=1	PF02322//PF01654//PF10954	Cytochrome bd terminal oxidase subunit II//Cytochrome bd terminal oxidase subunit I//Protein of unknown function (DUF2755)	GO:0055114	oxidation-reduction process	--	--	GO:0016021//GO:0016020	integral component of membrane//membrane	--	--
Cluster-31705.0	987	--	--	--	--	--	--	--	--	--	--	--	--	--	--	--	--	--	--
Cluster-31705.1	869	--	--	CP003962	Pseudomonas sp. VLB120 plasmid pSTY, complete sequence	--	--	--	--	--	--	--	--	--	--	--	--	--	--
Cluster-17991.0	347	--	--	CP014999	Pseudomonas aeruginosa strain PA7790, complete genome	--	--	--	--	--	--	--	--	--	--	--	--	--	--
Cluster-33085.27620	1444	ABY87385.1	ubiquitin-conjugating enzyme [Haliotis diversicolor]	EU244369	Haliotis diversicolor clone HDr4CJ300 ubiquitin-conjugating enzyme mRNA, complete cds	K06689	ubiquitin-conjugating enzyme E2 D	P25867	Ubiquitin-conjugating enzyme E2-17 kDa OS=Drosophila melanogaster GN=eff PE=2 SV=1	--	--	--	--	--	--	--	--	KOG0417	Ubiquitin-protein ligase
Cluster-33085.27621	2525	ABW04621.1	ubiquitin conjugating enzyme [Haliotis diversicolor supertexta]	EU071817	Haliotis diversicolor supertexta ubiquitin conjugating enzyme mRNA, complete cds	--	--	P25867	Ubiquitin-conjugating enzyme E2-17 kDa OS=Drosophila melanogaster GN=eff PE=2 SV=1	PF07478	D-ala D-ala ligase C-terminus	GO:0046436//GO:0009252	D-alanine metabolic process//peptidoglycan biosynthetic process	GO:0008716	D-alanine-D-alanine ligase activity	--	--	KOG0417	Ubiquitin-protein ligase
Cluster-33085.27622	883	--	--	--	--	--	--	--	--	--	--	--	--	--	--	--	--	--	--
Cluster-33085.27623	1242	--	--	LC027326	Haliotis diversicolor genomic DNA, BAC clone: 003_rep_c698	--	--	--	--	--	--	--	--	--	--	--	--	--	--
Cluster-33085.27624	1929	OPL20909.1	hypothetical protein AM593_01663, partial [Mytilus galloprovincialis]	LC027339	Haliotis diversicolor genomic DNA, BAC clone: 006_rep_c2411	--	--	--	--	PF14560//PF00067//PF00240//PF02342	Ubiquitin-like domain//Cytochrome P450//Ubiquitin family//TerD domain	GO:0055114//GO:0006950	oxidation-reduction process//response to stress	GO:0005515//GO:0005506//GO:0016705//GO:0020037	protein binding//iron ion binding//oxidoreductase activity, acting on paired donors, with incorporation or reduction of molecular oxygen//heme binding	--	--	KOG0001	Ubiquitin and ubiquitin-like proteins
Cluster-33085.27625	2013	--	--	--	--	--	--	--	--	--	--	--	--	--	--	--	--	--	--
Cluster-11909.0	659	PRD39452.1	fabD [Nephila clavipes]	FM954972	Vibrio splendidus LGP32 chromosome 1	--	--	O85140	Malonyl CoA-acyl carrier protein transacylase OS=Salmonella typhimurium (strain LT2 / SGSC1412 / ATCC 700720) GN=fabD PE=1 SV=3	PF01558	Pyruvate ferredoxin/flavodoxin oxidoreductase	GO:0055114	oxidation-reduction process	GO:0016903	oxidoreductase activity, acting on the aldehyde or oxo group of donors	--	--	KOG2926	Malonyl-CoA:ACP transacylase
Cluster-33085.27627	2697	XP_012940918.1	PREDICTED: tudor domain-containing protein 3-like [Aplysia californica]	--	--	--	--	Q5ZMS6	Tudor domain-containing protein 3 OS=Gallus gallus GN=TDRD3 PE=2 SV=1	PF06003	Survival motor neuron protein (SMN)	GO:0006397	mRNA processing	GO:0003723	RNA binding	GO:0005737//GO:0005634	cytoplasm//nucleus	KOG3683	Uncharacterized conserved protein
Cluster-33085.27628	1294	--	--	LC027342	Haliotis diversicolor genomic DNA, BAC clone: 006_rep_c2414	--	--	--	--	--	--	--	--	--	--	--	--	--	--
Cluster-33085.27629	1776	XP_018785709.1	PREDICTED: integumentary mucin C.1-like [Bactrocera latifrons]	LC027315	Haliotis diversicolor genomic DNA, BAC clone: 002_c15	--	--	--	--	PF00283	Cytochrome b559, alpha (gene psbE) and beta (gene psbF)subunits	GO:0015979	photosynthesis	--	--	--	--	--	--
Cluster-33085.65097	710	--	--	LC027342	Haliotis diversicolor genomic DNA, BAC clone: 006_rep_c2414	--	--	--	--	--	--	--	--	--	--	--	--	--	--
Cluster-33085.65096	3377	--	--	LC027358	Haliotis diversicolor genomic DNA, BAC clone: 009_rep_c2377	--	--	--	--	PF17123	RING-like zinc finger	--	--	GO:0005515//GO:0008270	protein binding//zinc ion binding	--	--	--	--
Cluster-33085.65091	1299	--	--	--	--	--	--	--	--	--	--	--	--	--	--	--	--	--	--
Cluster-33085.65090	393	--	--	--	--	--	--	--	--	--	--	--	--	--	--	--	--	--	--
Cluster-33085.65093	776	--	--	--	--	--	--	--	--	--	--	--	--	--	--	--	--	--	--
Cluster-33085.65092	611	--	--	--	--	--	--	--	--	--	--	--	--	--	--	--	--	--	--
Cluster-66605.0	490	ESO85340.1	hypothetical protein LOTGIDRAFT_95390, partial [Lottia gigantea]	--	--	--	--	--	--	PF00089	Trypsin	GO:0006508	proteolysis	GO:0004252	serine-type endopeptidase activity	--	--	--	--
Cluster-39797.0	419	EFO90448.1	hypothetical protein CRE_26898 [Caenorhabditis remanei]	CP013031	Escherichia coli strain H1827/12, complete genome	--	--	Q6DCD1	FGGY carbohydrate kinase domain-containing protein OS=Xenopus laevis GN=fggy PE=2 SV=2	PF00370//PF02782	FGGY family of carbohydrate kinases, N-terminal domain//FGGY family of carbohydrate kinases, C-terminal domain	GO:0005975	carbohydrate metabolic process	GO:0016773	phosphotransferase activity, alcohol group as acceptor	--	--	KOG2517	Ribulose kinase and related carbohydrate kinases
Cluster-33085.65268	399	--	--	--	--	--	--	--	--	--	--	--	--	--	--	--	--	--	--
Cluster-50277.0	528	--	--	--	--	--	--	--	--	--	--	--	--	--	--	--	--	--	--
Cluster-24467.0	483	XP_023170295.1	uncharacterized protein LOC111599014 [Drosophila hydei]	CP017420	Delftia tsuruhatensis strain CM13, complete genome	--	--	P38946	Succinyl-CoA:coenzyme A transferase OS=Clostridium kluyveri (strain ATCC 8527 / DSM 555 / NCIMB 10680) GN=cat1 PE=2 SV=1	PF02550	Acetyl-CoA hydrolase/transferase N-terminal domain	GO:0006084	acetyl-CoA metabolic process	GO:0003824	catalytic activity	--	--	--	--
Cluster-69924.1	437	--	--	--	--	--	--	--	--	--	--	--	--	--	--	--	--	--	--
Cluster-33085.52957	490	--	--	LC027310	Haliotis diversicolor genomic DNA, BAC clone: 002_c10	--	--	--	--	--	--	--	--	--	--	--	--	--	--
Cluster-6467.0	361	--	--	CP016228	Vibrio crassostreae 9CS106 chromosome 1, complete sequence	--	--	--	--	--	--	--	--	--	--	--	--	--	--
Cluster-33085.52795	545	--	--	--	--	--	--	--	--	--	--	--	--	--	--	--	--	--	--
Cluster-33085.52796	1889	--	--	GU995003	Haliotis discus hannai clone CH1464 microsatellite sequence	--	--	--	--	--	--	--	--	--	--	--	--	--	--
Cluster-2392.0	692	XP_015125959.1	PREDICTED: uncharacterized protein YebT-like [Diachasma alloeum]	--	--	--	--	P76272	Uncharacterized protein YebT OS=Escherichia coli (strain K12) GN=yebT PE=3 SV=2	--	--	--	--	--	--	--	--	--	--
Cluster-24536.0	353	--	--	CP016212	Pseudomonas putida JB, complete genome	--	--	--	--	PF00607//PF04675	gag gene protein p24 (core nucleocapsid protein)//DNA ligase N terminus	GO:0006260//GO:0016032//GO:0006281//GO:0006310	DNA replication//viral process//DNA repair//DNA recombination	GO:0003677//GO:0003910	DNA binding//DNA ligase (ATP) activity	--	--	--	--
Cluster-33085.52791	829	--	--	KT336367	Haliotis discus discus signal transducer and activator of transcription 5 (STAT5) gene, complete cds	--	--	--	--	--	--	--	--	--	--	--	--	--	--
Cluster-33085.52792	6662	XP_012944992.1	PREDICTED: protein quiver-like [Aplysia californica]	--	--	--	--	B5E022	Protein quiver OS=Drosophila pseudoobscura pseudoobscura GN=qvr PE=3 SV=2	PF17064//PF01064	Sleepless protein//Activin types I and II receptor domain	GO:0032222//GO:0009069//GO:0016310//GO:1903818//GO:0030431//GO:0007178	regulation of synaptic transmission, cholinergic//serine family amino acid metabolic process//phosphorylation//positive regulation of voltage-gated potassium channel activity//sleep//transmembrane receptor protein serine/threonine kinase signaling pathway	GO:0034235//GO:0004675	GPI anchor binding//transmembrane receptor protein serine/threonine kinase activity	GO:0016020	membrane	--	--
Cluster-33085.52793	455	--	--	--	--	--	--	--	--	--	--	--	--	--	--	--	--	--	--
Cluster-33085.48562	1104	--	--	LC027305	Haliotis diversicolor genomic DNA, BAC clone: 002_c5	--	--	--	--	--	--	--	--	--	--	--	--	--	--
Cluster-40645.0	746	XP_018028354.1	PREDICTED: probable 3-hydroxyacyl-CoA dehydrogenase [Hyalella azteca]	CP013119	Alcaligenes faecalis strain ZD02, complete genome	--	--	O32178	Probable 3-hydroxyacyl-CoA dehydrogenase OS=Bacillus subtilis (strain 168) GN=fadN PE=2 SV=2	PF00725	3-hydroxyacyl-CoA dehydrogenase, C-terminal domain	GO:0006568//GO:0006633//GO:0006550//GO:0006631//GO:0055114//GO:0018874//GO:0006574//GO:0006552//GO:0006554	tryptophan metabolic process//fatty acid biosynthetic process//isoleucine catabolic process//fatty acid metabolic process//oxidation-reduction process//benzoate metabolic process//valine catabolic process//leucine catabolic process//lysine catabolic process	GO:0003857//GO:0016491	3-hydroxyacyl-CoA dehydrogenase activity//oxidoreductase activity	--	--	--	--
Cluster-33085.52798	829	--	--	LC027342	Haliotis diversicolor genomic DNA, BAC clone: 006_rep_c2414	--	--	--	--	--	--	--	--	--	--	--	--	--	--
Cluster-33085.52799	306	--	--	--	--	--	--	--	--	--	--	--	--	--	--	--	--	--	--
Cluster-60333.0	402	XP_002740601.1	PREDICTED: uncharacterized protein LOC100368389 [Saccoglossus kowalevskii]	--	--	--	--	--	--	PF05927	Penaeidin	--	--	GO:0008061	chitin binding	GO:0005737	cytoplasm	--	--
Cluster-33085.5737	1127	--	--	LC027294	Haliotis diversicolor genomic DNA, BAC clone: 001_rep_c977	--	--	--	--	--	--	--	--	--	--	--	--	--	--
Cluster-12055.0	362	--	--	HG518323	Rhizobium sp. IRBG74 linear chromosome, complete genome	--	--	--	--	--	--	--	--	--	--	--	--	--	--
Cluster-2960.0	470	XP_003391076.1	PREDICTED: uncharacterized protein LOC100642161 [Amphimedon queenslandica]	CP000606	Shewanella loihica PV-4, complete genome	--	--	A3QC82	5'-nucleotidase SurE OS=Shewanella loihica (strain ATCC BAA-1088 / PV-4) GN=surE PE=3 SV=1	PF01975	Survival protein SurE	--	--	GO:0016787	hydrolase activity	--	--	--	--
Cluster-33085.5734	10395	XP_005107366.1	PREDICTED: disintegrin and metalloproteinase domain-containing protein 22-like isoform X2 [Aplysia californica]	--	--	--	--	Q61824	Disintegrin and metalloproteinase domain-containing protein 12 OS=Mus musculus GN=Adam12 PE=1 SV=2	PF01421//PF04277//PF01562//PF08225//PF08516	Reprolysin (M12B) family zinc metalloprotease//Oxaloacetate decarboxylase, gamma chain//Reprolysin family propeptide//Pseudin antimicrobial peptide//ADAM cysteine-rich	GO:0006525//GO:0006814//GO:0006090//GO:0006560//GO:0071436//GO:0006952//GO:0006508	arginine metabolic process//sodium ion transport//pyruvate metabolic process//proline metabolic process//sodium ion export//defense response//proteolysis	GO:0004222//GO:0015081//GO:0008948//GO:0008270	metalloendopeptidase activity//sodium ion transmembrane transporter activity//oxaloacetate decarboxylase activity//zinc ion binding	GO:0016020	membrane	KOG3607	Meltrins, fertilins and related Zn-dependent metalloproteinases of the ADAMs family
Cluster-33085.5733	334	--	--	--	--	--	--	--	--	--	--	--	--	--	--	--	--	--	--
Cluster-33085.5732	623	ABN58714.1	pol-like protein [Biomphalaria glabrata]	--	--	--	--	--	--	--	--	--	--	--	--	--	--	--	--
Cluster-33085.5731	306	--	--	--	--	--	--	--	--	--	--	--	--	--	--	--	--	--	--
Cluster-19409.0	732	XP_011294312.1	PREDICTED: ornithine decarboxylase 1 isoform X2 [Musca domestica]	CP015614	Brevundimonas naejangsanensis strain B1, complete genome	--	--	Q9AB72	Deoxyhypusine synthase-like protein OS=Caulobacter crescentus (strain ATCC 19089 / CB15) GN=CC_0359 PE=3 SV=1	PF00278	Pyridoxal-dependent decarboxylase, C-terminal sheet domain	--	--	GO:0003824	catalytic activity	--	--	--	--
Cluster-33085.68113	446	--	--	--	--	--	--	--	--	--	--	--	--	--	--	--	--	--	--
Cluster-33085.68112	321	--	--	--	--	--	--	--	--	--	--	--	--	--	--	--	--	--	--
Cluster-33085.68111	432	--	--	LC027344	Haliotis diversicolor genomic DNA, BAC clone: 006_rep_c2416	--	--	--	--	PF01306	LacY proton/sugar symporter	GO:0006810	transport	--	--	GO:0016020	membrane	--	--
Cluster-33085.68110	1044	--	--	--	--	--	--	--	--	--	--	--	--	--	--	--	--	--	--
Cluster-33085.68117	680	--	--	--	--	--	--	--	--	PF03721	UDP-glucose/GDP-mannose dehydrogenase family, NAD binding domain	GO:0055114	oxidation-reduction process	GO:0051287//GO:0016616	NAD binding//oxidoreductase activity, acting on the CH-OH group of donors, NAD or NADP as acceptor	--	--	--	--
Cluster-28307.0	367	--	--	--	--	--	--	--	--	PF00190	Cupin	--	--	GO:0045735	nutrient reservoir activity	--	--	--	--
Cluster-33085.5739	2485	XP_005097809.1	PREDICTED: INO80 complex subunit E-like [Aplysia californica]	AB508289	Haliotis discus hannai DNA, microsatellite marker HP47	--	--	--	--	--	--	--	--	--	--	--	--	--	--
Cluster-33085.5738	1561	ABU53030.1	calponin [Haliotis diversicolor]	EF542809	Haliotis diversicolor calponin (Calp) mRNA, Calp-HDr2CJ39 allele, complete cds	--	--	Q24799	Myophilin OS=Echinococcus granulosus PE=2 SV=1	PF01844//PF00307	HNH endonuclease//Calponin homology (CH) domain	--	--	GO:0004519//GO:0003676//GO:0005515	endonuclease activity//nucleic acid binding//protein binding	--	--	KOG2046	Calponin
Cluster-56410.0	694	--	--	--	--	--	--	--	--	--	--	--	--	--	--	--	--	--	--
Cluster-14.0	473	--	--	--	--	--	--	O83112	Uncharacterized protein TP_0073 OS=Treponema pallidum (strain Nichols) GN=TP_0073 PE=4 SV=1	--	--	--	--	--	--	--	--	--	--
Cluster-21028.0	927	PRD38791.1	ABC transporter B family member 25 [Nephila clavipes]	CP013119	Alcaligenes faecalis strain ZD02, complete genome	--	--	Q02592	Heavy metal tolerance protein OS=Schizosaccharomyces pombe (strain 972 / ATCC 24843) GN=hmt1 PE=2 SV=3	PF13463//PF01022//PF09339//PF01047//PF01325//PF00005//PF03444//PF00392//PF13545//PF13304	Winged helix DNA-binding domain//Bacterial regulatory protein, arsR family//IclR helix-turn-helix domain//MarR family//Iron dependent repressor, N-terminal DNA binding domain//ABC transporter//Winged helix-turn-helix transcription repressor, HrcA DNA-binding//Bacterial regulatory proteins, gntR family//Crp-like helix-turn-helix domain//AAA domain, putative AbiEii toxin, Type IV TA system	GO:0006355	regulation of transcription, DNA-templated	GO:0003700//GO:0003677//GO:0016887//GO:0005524	transcription factor activity, sequence-specific DNA binding//DNA binding//ATPase activity//ATP binding	GO:0005667	transcription factor complex	KOG0056	Heavy metal exporter HMT1, ABC superfamily
Cluster-42127.0	1478	XP_017461752.1	PREDICTED: leucine-, isoleucine-, valine-, threonine-, and alanine-binding protein-like [Rhagoletis zephyria]	CP016603	Comamonas aquatica strain CJG genome	--	--	Q8YC99	Leu/Ile/Val-binding protein homolog 6 OS=Brucella melitensis biotype 1 (strain 16M / ATCC 23456 / NCTC 10094) GN=BMEII0633 PE=3 SV=2	--	--	--	--	--	--	--	--	--	--
Cluster-53448.0	494	--	--	--	--	--	--	--	--	--	--	--	--	--	--	--	--	--	--
Cluster-28092.0	316	PRD34246.1	sufC [Nephila clavipes]	CP013031	Escherichia coli strain H1827/12, complete genome	--	--	P77499	Probable ATP-dependent transporter SufC OS=Escherichia coli (strain K12) GN=sufC PE=1 SV=1	PF00005	ABC transporter	--	--	GO:0016887//GO:0005524	ATPase activity//ATP binding	--	--	--	--
Cluster-33085.56705	354	--	--	--	--	--	--	--	--	--	--	--	--	--	--	--	--	--	--
Cluster-42082.0	434	--	--	--	--	--	--	--	--	--	--	--	--	--	--	--	--	--	--
Cluster-41371.0	443	XP_018006161.1	PREDICTED: exodeoxyribonuclease 7 large subunit-like [Hyalella azteca]	CP002657	Alicycliphilus denitrificans K601, complete genome	--	--	A9BWI7	Exodeoxyribonuclease 7 large subunit OS=Delftia acidovorans (strain DSM 14801 / SPH-1) GN=xseA PE=3 SV=1	PF02601	Exonuclease VII, large subunit	GO:0006308	DNA catabolic process	GO:0008855	exodeoxyribonuclease VII activity	GO:0009318	exodeoxyribonuclease VII complex	--	--
Cluster-68084.1	1148	--	--	LC027359	Haliotis diversicolor genomic DNA, BAC clone: 009_rep_c2378	--	--	--	--	--	--	--	--	--	--	--	--	--	--
Cluster-33085.64591	732	--	--	--	--	--	--	--	--	--	--	--	--	--	--	--	--	--	--
Cluster-33085.60863	884	--	--	--	--	--	--	--	--	--	--	--	--	--	--	--	--	--	--
Cluster-5247.0	555	--	--	--	--	--	--	--	--	--	--	--	--	--	--	--	--	--	--
Cluster-94.0	415	PRD18153.1	rpsP [Nephila clavipes]	CP013611	Pseudoalteromonas rubra strain SCSIO 6842 chromosome 1, complete sequence	--	--	Q3IEC8	Ribosome maturation factor RimM OS=Pseudoalteromonas haloplanktis (strain TAC 125) GN=rimM PE=3 SV=1	PF01782//PF00886	RimM N-terminal domain//Ribosomal protein S16	GO:0042254//GO:0006412//GO:0006364	ribosome biogenesis//translation//rRNA processing	GO:0003735	structural constituent of ribosome	GO:0005622//GO:0005840	intracellular//ribosome	--	--
Cluster-40521.0	1087	--	--	--	--	--	--	--	--	PF15360	APJ endogenous ligand	GO:0007165	signal transduction	GO:0031704//GO:0005179	apelin receptor binding//hormone activity	--	--	--	--
Cluster-57831.0	1295	--	--	--	--	--	--	--	--	--	--	--	--	--	--	--	--	--	--
Cluster-73716.0	401	--	--	--	--	--	--	--	--	--	--	--	--	--	--	--	--	--	--
Cluster-17876.0	642	PAV68853.1	hypothetical protein WR25_20540 [Diploscapter pachys]	CP000949	Pseudomonas putida W619, complete genome	--	--	--	--	--	--	--	--	--	--	--	--	--	--
Cluster-33085.29846	442	--	--	--	--	--	--	--	--	--	--	--	--	--	--	--	--	--	--
Cluster-28973.0	652	ELP85691.1	hypothetical protein EIN_410300 [Entamoeba invadens IP1]	CP002735	Delftia sp. Cs1-4, complete genome	--	--	--	--	PF04851//PF00580//PF02689//PF00270	Type III restriction enzyme, res subunit//UvrD/REP helicase N-terminal domain//Helicase//DEAD/DEAH box helicase	--	--	GO:0016787//GO:0005524//GO:0003677//GO:0003676//GO:0004386	hydrolase activity//ATP binding//DNA binding//nucleic acid binding//helicase activity	--	--	--	--
Cluster-14915.0	309	PRD33529.1	potA [Nephila clavipes]	CP016603	Comamonas aquatica strain CJG genome	--	--	Q0RAT5	Spermidine/putrescine import ATP-binding protein PotA OS=Frankia alni (strain ACN14a) GN=potA PE=3 SV=1	PF00005	ABC transporter	--	--	GO:0005524//GO:0016887	ATP binding//ATPase activity	--	--	--	--
Cluster-33085.29845	1538	--	--	LC027297	Haliotis diversicolor genomic DNA, BAC clone: 001_rep_c980	--	--	--	--	--	--	--	--	--	--	--	--	--	--
Cluster-33085.29842	2586	XP_009044633.1	hypothetical protein LOTGIDRAFT_95840, partial [Lottia gigantea]	LC027339	Haliotis diversicolor genomic DNA, BAC clone: 006_rep_c2411	--	--	Q7JK24	Beta-1,3-galactosyltransferase 1 OS=Gorilla gorilla gorilla GN=B3GALT1 PE=3 SV=1	PF01762//PF03355	Galactosyltransferase//Viral Trans-Activator Protein	GO:0006486//GO:0006355	protein glycosylation//regulation of transcription, DNA-templated	GO:0008378	galactosyltransferase activity	GO:0016020	membrane	--	--
Cluster-33085.29843	478	--	--	--	--	--	--	--	--	PF13465	Zinc-finger double domain	--	--	GO:0046872	metal ion binding	--	--	--	--
Cluster-33085.29840	658	--	--	--	--	--	--	--	--	PF08354	Domain of unknown function (DUF1729)	GO:0042967//GO:0055114//GO:0006633	acyl-carrier-protein biosynthetic process//oxidation-reduction process//fatty acid biosynthetic process	GO:0004318	enoyl-[acyl-carrier-protein] reductase (NADH) activity	GO:0005835	fatty acid synthase complex	--	--
Cluster-18352.0	383	EAR82152.1	peptide methionine sulfoxide reductase msrA [Tetrahymena thermophila SB210]	--	--	--	--	Q98DV6	Peptide methionine sulfoxide reductase MsrA 2 OS=Rhizobium loti (strain MAFF303099) GN=msrA2 PE=3 SV=1	PF01625	Peptide methionine sulfoxide reductase	GO:0006464//GO:0055114	cellular protein modification process//oxidation-reduction process	GO:0008113	peptide-methionine (S)-S-oxide reductase activity	--	--	--	--
Cluster-33085.5254	304	KZR99951.1	Uncharacterized protein APZ42_003968 [Daphnia magna]	AF484055	Uncultured bacterium clone t44 16S ribosomal RNA gene, partial sequence	--	--	--	--	--	--	--	--	--	--	--	--	--	--
Cluster-7945.0	982	--	--	--	--	--	--	--	--	PF04277//PF15202	Oxaloacetate decarboxylase, gamma chain//Adipogenin	GO:0045444//GO:0071436//GO:0006560//GO:0006090//GO:0006814//GO:0006525	fat cell differentiation//sodium ion export//proline metabolic process//pyruvate metabolic process//sodium ion transport//arginine metabolic process	GO:0008948//GO:0015081	oxaloacetate decarboxylase activity//sodium ion transmembrane transporter activity	GO:0016020	membrane	--	--
Cluster-33085.64590	14946	XP_017085958.1	PREDICTED: L-sorbosone dehydrogenase-like [Drosophila eugracilis]	CP007012	Pseudomonas sp. FGI182, complete genome	--	--	B1J1N6	Cobyric acid synthase OS=Pseudomonas putida (strain W619) GN=cobQ PE=3 SV=1	--	--	--	--	--	--	--	--	--	--
Cluster-58878.0	563	XP_006821656.1	PREDICTED: DBF4-type zinc finger-containing protein 2 homolog [Saccoglossus kowalevskii]	LC027298	Haliotis diversicolor genomic DNA, BAC clone: 001_rep_c981	--	--	--	--	PF08095//PF00057	Hefutoxin family//Low-density lipoprotein receptor domain class A	GO:0009405	pathogenesis	GO:0005515	protein binding	GO:0005576	extracellular region	--	--
Cluster-45016.0	637	PRD18476.1	erpA [Nephila clavipes]	CP013119	Alcaligenes faecalis strain ZD02, complete genome	--	--	A9I246	Putative iron-sulfur cluster insertion protein ErpA OS=Bordetella petrii (strain ATCC BAA-461 / DSM 12804 / CCUG 43448) GN=erpA PE=3 SV=1	--	--	--	--	--	--	--	--	KOG1119	Mitochondrial Fe-S cluster biosynthesis protein ISA2 (contains a HesB-like domain)
Cluster-33085.29848	1132	XP_009045967.1	hypothetical protein LOTGIDRAFT_148705 [Lottia gigantea]	--	--	--	--	--	--	PF16944//PF05924//PF00584//PF10576//PF15168	Fungal potassium channel//SAMP Motif//SecE/Sec61-gamma subunits of protein translocation complex//Iron-sulfur binding domain of endonuclease III//Triple QxxK/R motif-containing protein family	GO:0006886//GO:0016055//GO:0006605//GO:0071805//GO:0006813	intracellular protein transport//Wnt signaling pathway//protein targeting//potassium ion transmembrane transport//potassium ion transport	GO:0051539//GO:0008013//GO:0015079	4 iron, 4 sulfur cluster binding//beta-catenin binding//potassium ion transmembrane transporter activity	GO:0016342//GO:0005789//GO:0005887//GO:0016020	catenin complex//endoplasmic reticulum membrane//integral component of plasma membrane//membrane	--	--
Cluster-33085.29849	492	--	--	--	--	--	--	Q54LY1	G8 domain-containing protein DDB_G0286311 OS=Dictyostelium discoideum GN=DDB_G0286311 PE=3 SV=1	--	--	--	--	--	--	--	--	--	--
Cluster-36199.0	460	PRD23805.1	putA [Nephila clavipes]	CP013031	Escherichia coli strain H1827/12, complete genome	--	--	P09546	Bifunctional protein PutA OS=Escherichia coli (strain K12) GN=putA PE=1 SV=3	--	--	--	--	--	--	--	--	--	--
Cluster-30053.0	1796	XP_018028500.1	PREDICTED: GTP cyclohydrolase 1-like [Hyalella azteca]	CP016603	Comamonas aquatica strain CJG genome	--	--	A5FQD3	GTP cyclohydrolase 1 OS=Dehalococcoides mccartyi (strain ATCC BAA-2100 / JCM 16839 / KCTC 5957 / BAV1) GN=folE PE=3 SV=1	PF00892//PF00893	EamA-like transporter family//Small Multidrug Resistance protein	--	--	--	--	GO:0016020//GO:0016021	membrane//integral component of membrane	KOG2698	GTP cyclohydrolase I
Cluster-78962.0	1268	XP_021367156.1	uncharacterized protein LOC110459297 [Mizuhopecten yessoensis]	--	--	--	--	--	--	--	--	--	--	--	--	--	--	--	--
Cluster-38592.0	479	XP_011566328.1	PREDICTED: probable Xaa-Pro aminopeptidase 3 [Plutella xylostella]	CP016546	Escherichia coli strain O177:H21, complete genome	--	--	P25535	2-octaprenylphenol hydroxylase OS=Escherichia coli (strain K12) GN=ubiI PE=1 SV=2	PF01494	FAD binding domain	--	--	GO:0071949	FAD binding	--	--	KOG3855	Monooxygenase involved in coenzyme Q (ubiquinone) biosynthesis
Cluster-57831.1	1559	--	--	LC027303	Haliotis diversicolor genomic DNA, BAC clone: 002_c3	--	--	--	--	--	--	--	--	--	--	--	--	--	--
Cluster-49771.0	503	--	--	--	--	--	--	--	--	--	--	--	--	--	--	--	--	--	--
Cluster-11112.0	581	CDW59665.1	DNA-directed RNA polymerase [Trichuris trichiura]	KJ648014	Vibrio sp. VN-3813 RNA polymerase beta subunit (rpoB) gene, partial cds	--	--	Q87KQ4	DNA-directed RNA polymerase subunit beta OS=Vibrio parahaemolyticus serotype O3:K6 (strain RIMD 2210633) GN=rpoB PE=3 SV=1	PF04563//PF04561	RNA polymerase beta subunit//RNA polymerase Rpb2, domain 2	GO:0006206//GO:0006144//GO:0006351	pyrimidine nucleobase metabolic process//purine nucleobase metabolic process//transcription, DNA-templated	GO:0003677//GO:0003899	DNA binding//DNA-directed RNA polymerase activity	GO:0005730	nucleolus	--	--
Cluster-19452.0	440	--	--	--	--	--	--	--	--	--	--	--	--	--	--	--	--	--	--
Cluster-33085.14083	617	XP_013081128.1	PREDICTED: myosin-2 essential light chain-like [Biomphalaria glabrata]	--	--	--	--	P54357	Myosin-2 essential light chain OS=Drosophila melanogaster GN=Mlc-c PE=1 SV=1	PF17049	ATPase expression protein 1	GO:0006417	regulation of translation	GO:0045182	translation regulator activity	--	--	KOG0030	Myosin essential light chain, EF-Hand protein superfamily
Cluster-20035.0	523	XP_014771495.1	PREDICTED: N-acetylglutamate synthase, mitochondrial-like [Octopus bimaculoides]	CP011305	Stenotrophomonas maltophilia strain ISMMS2, complete genome	--	--	Q8P8J6	Acetylglutamate kinase OS=Xanthomonas campestris pv. campestris (strain ATCC 33913 / DSM 3586 / NCPPB 528 / LMG 568 / P 25) GN=argB PE=3 SV=2	PF14984//PF00583//PF13508	CD24 protein//Acetyltransferase (GNAT) family//Acetyltransferase (GNAT) domain	GO:0042967//GO:0007155	acyl-carrier-protein biosynthetic process//cell adhesion	GO:0008080	N-acetyltransferase activity	--	--	--	--
Cluster-20035.1	1300	KJE96636.1	acetylglutamate kinase, partial [Capsaspora owczarzaki ATCC 30864]	CP011305	Stenotrophomonas maltophilia strain ISMMS2, complete genome	--	--	B2FMD7	N-acetyl-gamma-glutamyl-phosphate reductase OS=Stenotrophomonas maltophilia (strain K279a) GN=argC PE=3 SV=1	PF13302//PF01408//PF02737//PF01113//PF01118//PF00583	Acetyltransferase (GNAT) domain//Oxidoreductase family, NAD-binding Rossmann fold//3-hydroxyacyl-CoA dehydrogenase, NAD binding domain//Dihydrodipicolinate reductase, N-terminus//Semialdehyde dehydrogenase, NAD binding domain//Acetyltransferase (GNAT) family	GO:0006568//GO:0006631//GO:0055114//GO:0009085//GO:0018874//GO:0006552//GO:0006554//GO:0009089//GO:0006633//GO:0006550//GO:0042967//GO:0006574	tryptophan metabolic process//fatty acid metabolic process//oxidation-reduction process//lysine biosynthetic process//benzoate metabolic process//leucine catabolic process//lysine catabolic process//lysine biosynthetic process via diaminopimelate//fatty acid biosynthetic process//isoleucine catabolic process//acyl-carrier-protein biosynthetic process//valine catabolic process	GO:0008839//GO:0016620//GO:0008080//GO:0003857//GO:0051287//GO:0016491	4-hydroxy-tetrahydrodipicolinate reductase//oxidoreductase activity, acting on the aldehyde or oxo group of donors, NAD or NADP as acceptor//N-acetyltransferase activity//3-hydroxyacyl-CoA dehydrogenase activity//NAD binding//oxidoreductase activity	--	--	KOG4354	N-acetyl-gamma-glutamyl-phosphate reductase
Cluster-25111.0	303	XP_018013801.1	PREDICTED: probable D-lactate dehydrogenase, mitochondrial [Hyalella azteca]	CP013119	Alcaligenes faecalis strain ZD02, complete genome	K00102	D-lactate dehydrogenase (cytochrome)	Q86WU2	Probable D-lactate dehydrogenase, mitochondrial OS=Homo sapiens GN=LDHD PE=1 SV=1	PF02913	FAD linked oxidases, C-terminal domain	--	--	GO:0050660//GO:0003824	flavin adenine dinucleotide binding//catalytic activity	--	--	--	--
Cluster-15178.0	720	PRD29008.1	Glycerophosphodiester phosphodiesterase GDPD6 [Nephila clavipes]	CP017420	Delftia tsuruhatensis strain CM13, complete genome	--	--	P09394	Glycerophosphoryl diester phosphodiesterase OS=Escherichia coli (strain K12) GN=glpQ PE=1 SV=2	PF03009	Glycerophosphoryl diester phosphodiesterase family	GO:0006629	lipid metabolic process	GO:0008081	phosphoric diester hydrolase activity	--	--	--	--
Cluster-33085.21669	474	--	--	--	--	--	--	--	--	--	--	--	--	--	--	--	--	--	--
Cluster-12843.0	320	--	--	--	--	--	--	--	--	--	--	--	--	--	--	--	--	--	--
Cluster-43339.0	491	CDW60722.1	RNB and OB RNB and HTH 12 domain containing prote in, partial [Trichuris trichiura]	CP014268	Escherichia coli B strain C2566, complete genome	--	--	P30851	Ribonuclease R OS=Shigella flexneri GN=rnr PE=3 SV=4	PF14972	Mitochondrial morphogenesis regulator	GO:0007005	mitochondrion organization	--	--	GO:0031305	integral component of mitochondrial inner membrane	--	--
Cluster-33085.21662	863	ESO98474.1	hypothetical protein LOTGIDRAFT_239045 [Lottia gigantea]	--	--	--	--	Q8TE57	A disintegrin and metalloproteinase with thrombospondin motifs 16 OS=Homo sapiens GN=ADAMTS16 PE=2 SV=3	PF01607//PF03823	Chitin binding Peritrophin-A domain//Neurokinin B	GO:0006030//GO:0007217	chitin metabolic process//tachykinin receptor signaling pathway	GO:0008061	chitin binding	GO:0005576	extracellular region	--	--
Cluster-33085.21663	6141	EDO38181.1	predicted protein, partial [Nematostella vectensis]	--	--	--	--	--	--	--	--	--	--	--	--	--	--	--	--
Cluster-33085.21660	1145	--	--	LC027358	Haliotis diversicolor genomic DNA, BAC clone: 009_rep_c2377	--	--	--	--	--	--	--	--	--	--	--	--	--	--
Cluster-33085.21661	747	--	--	--	--	--	--	--	--	--	--	--	--	--	--	--	--	--	--
Cluster-33085.21666	1520	--	--	LC027340	Haliotis diversicolor genomic DNA, BAC clone: 006_rep_c2412	--	--	--	--	--	--	--	--	--	--	--	--	--	--
Cluster-33085.21667	2986	XP_021376374.1	nitrogen permease regulator 3-like protein [Mizuhopecten yessoensis]	XM_005142362	PREDICTED: Melopsittacus undulatus developmentally regulated GTP binding protein 2 (LOC101880852), mRNA	K06944	uncharacterized protein	P55039	Developmentally-regulated GTP-binding protein 2 OS=Homo sapiens GN=DRG2 PE=1 SV=1	PF08477//PF00005//PF04548//PF02421//PF01926//PF03193	Ras of Complex, Roc, domain of DAPkinase//ABC transporter//AIG1 family//Ferrous iron transport protein B//50S ribosome-binding GTPase//Protein of unknown function, DUF258	GO:0015684//GO:0007264	ferrous iron transport//small GTPase mediated signal transduction	GO:0015093//GO:0005524//GO:0005525//GO:0003924//GO:0016887	ferrous iron transmembrane transporter activity//ATP binding//GTP binding//GTPase activity//ATPase activity	GO:0016021	integral component of membrane	KOG1486	GTP-binding protein DRG2 (ODN superfamily)
Cluster-20196.0	361	--	--	CP013119	Alcaligenes faecalis strain ZD02, complete genome	--	--	--	--	--	--	--	--	--	--	--	--	--	--
Cluster-15881.0	352	KZR98618.1	Sorting and assembly machinery component-like protein, partial [Daphnia magna]	--	--	--	--	O32629	Outer membrane protein assembly factor BamA OS=Haemophilus influenzae GN=bamA PE=3 SV=1	PF01103	Surface antigen	--	--	--	--	GO:0019867	outer membrane	--	--
Cluster-52413.0	1294	--	--	--	--	--	--	--	--	--	--	--	--	--	--	--	--	--	--
Cluster-44553.0	451	ERL83391.1	hypothetical protein D910_00341 [Dendroctonus ponderosae]	CP013031	Escherichia coli strain H1827/12, complete genome	--	--	Q0T2X0	S-formylglutathione hydrolase YeiG OS=Shigella flexneri serotype 5b (strain 8401) GN=yeiG PE=3 SV=1	PF10503	Esterase PHB depolymerase	--	--	--	--	GO:0005576	extracellular region	KOG3101	Esterase D
Cluster-1699.0	307	--	--	CP017420	Delftia tsuruhatensis strain CM13, complete genome	--	--	--	--	--	--	--	--	--	--	--	--	--	--
Cluster-9711.0	518	--	--	--	--	--	--	--	--	PF00892	EamA-like transporter family	--	--	--	--	GO:0016020//GO:0016021	membrane//integral component of membrane	--	--
Cluster-39822.0	641	CDW60121.1	AlaDh PNT N and PALP and AlaDh PNT C domain conta ining protein [Trichuris trichiura]	CP017979	Escherichia coli str. K-12 substr. W3110 substrain ZK126 genome	--	--	P0AGF9	L-threonine dehydratase catabolic TdcB OS=Shigella flexneri GN=tdcB PE=3 SV=1	--	--	--	--	--	--	--	--	KOG1250	Threonine/serine dehydratases
Cluster-67259.0	475	XP_006813392.1	PREDICTED: uncharacterized protein LOC102810040 [Saccoglossus kowalevskii]	--	--	--	--	--	--	--	--	--	--	--	--	--	--	--	--
Cluster-12824.0	404	--	--	LT629708	Pseudomonas extremorientalis strain BS2774 genome assembly, chromosome: I	--	--	--	--	--	--	--	--	--	--	--	--	--	--
Cluster-33085.53146	343	--	--	--	--	--	--	--	--	--	--	--	--	--	--	--	--	--	--
Cluster-33085.64596	4417	XP_017478017.1	PREDICTED: outer membrane usher protein YraJ-like [Rhagoletis zephyria]	CT573326	Pseudomonas entomophila str. L48 chromosome,complete sequence	--	--	P37924	Outer membrane usher protein FimD OS=Salmonella typhimurium (strain LT2 / SGSC1412 / ATCC 700720) GN=fimD PE=3 SV=2	PF00577//PF13954//PF00419	Outer membrane usher protein//PapC N-terminal domain//Fimbrial protein	GO:0007155//GO:0006810	cell adhesion//transport	GO:0005215//GO:0005515	transporter activity//protein binding	GO:0009289//GO:0016020	pilus//membrane	--	--
Cluster-33085.64744	7071	PRD21158.1	pobB [Nephila clavipes]	AP013068	Pseudomonas resinovorans NBRC 106553 DNA, complete geonome	--	--	P12580	Vanillate O-demethylase oxidoreductase OS=Pseudomonas sp. (strain ATCC 19151) GN=vanB PE=3 SV=1	PF13520//PF03964//PF03435//PF01370//PF00111//PF01522//PF00175//PF02737//PF00355//PF08030//PF00106//PF00324	Amino acid permease//Chorion family 2//Saccharopine dehydrogenase NADP binding domain//NAD dependent epimerase/dehydratase family//2Fe-2S iron-sulfur cluster binding domain//Polysaccharide deacetylase//Oxidoreductase NAD-binding domain//3-hydroxyacyl-CoA dehydrogenase, NAD binding domain//Rieske [2Fe-2S] domain//Ferric reductase NAD binding domain//short chain dehydrogenase//Amino acid permease	GO:0055114//GO:0006631//GO:0018874//GO:0006552//GO:0006554//GO:0006118//GO:0006807//GO:0006568//GO:0055085//GO:0006550//GO:0006633//GO:0006865//GO:0006574//GO:0003333//GO:0007275//GO:0006810//GO:0005975//GO:0008152	oxidation-reduction process//fatty acid metabolic process//benzoate metabolic process//leucine catabolic process//lysine catabolic process//obsolete electron transport//nitrogen compound metabolic process//tryptophan metabolic process//transmembrane transport//isoleucine catabolic process//fatty acid biosynthetic process//amino acid transport//valine catabolic process//amino acid transmembrane tr…	GO:0009055//GO:0015171//GO:0051537//GO:0051536//GO:0050662//GO:0016491//GO:0003857//GO:0003824//GO:0016810	electron carrier activity//amino acid transmembrane transporter activity//2 iron, 2 sulfur cluster binding//iron-sulfur cluster binding//coenzyme binding//oxidoreductase activity//3-hydroxyacyl-CoA dehydrogenase activity//catalytic activity//hydrolase activity, acting on carbon-nitrogen (but not peptide) bonds	GO:0042600//GO:0016020	chorion//membrane	KOG0725	Reductases with broad range of substrate specificities
Cluster-37961.0	505	--	--	CP002986	Stenotrophomonas maltophilia JV3, complete genome	--	--	--	--	--	--	--	--	--	--	--	--	--	--
Cluster-27828.0	346	--	--	--	--	--	--	--	--	--	--	--	--	--	--	--	--	--	--
Cluster-33085.25328	4857	XP_021375340.1	protein FAM135A-like [Mizuhopecten yessoensis]	XM_017700928	PREDICTED: Pygocentrus nattereri family with sequence similarity 135 member A (fam135a), transcript variant X2, mRNA	--	--	Q9P2D6	Protein FAM135A OS=Homo sapiens GN=FAM135A PE=1 SV=2	--	--	--	--	--	--	--	--	KOG2205	Uncharacterized conserved protein
Cluster-51286.0	1387	--	--	--	--	--	--	--	--	--	--	--	--	--	--	--	--	--	--
Cluster-52872.0	459	--	--	--	--	--	--	--	--	--	--	--	--	--	--	--	--	--	--
Cluster-69066.0	656	--	--	--	--	--	--	--	--	--	--	--	--	--	--	--	--	--	--
Cluster-44756.0	788	CUG08162.1	MFS transporter-like protein, putative [Bodo saltans]	LM523622	Parastrongyloides trichosuri genome assembly P_trichosuri_KNP ,scaffold PTRK_contig0000238	--	--	Q9Z7N9	Probable hexose phosphate transport protein OS=Chlamydia pneumoniae GN=uhpC PE=3 SV=1	PF05390//PF07690	Yeast cell wall synthesis protein KRE9/KNH1//Major Facilitator Superfamily	GO:0042546//GO:0055085//GO:0006078	cell wall biogenesis//transmembrane transport//(1->6)-beta-D-glucan biosynthetic process	--	--	GO:0016021	integral component of membrane	--	--
Cluster-44756.1	601	CAI11397.1	alcohol dehydrogenase E, partial [Entamoeba terrapinae]	LM523622	Parastrongyloides trichosuri genome assembly P_trichosuri_KNP ,scaffold PTRK_contig0000238	--	--	Q24803	Aldehyde-alcohol dehydrogenase 2 OS=Entamoeba histolytica GN=ADH2 PE=1 SV=1	PF00465	Iron-containing alcohol dehydrogenase	GO:0055114	oxidation-reduction process	GO:0016491//GO:0046872	oxidoreductase activity//metal ion binding	--	--	KOG3857	Alcohol dehydrogenase, class IV
Cluster-39538.0	422	XP_011862171.1	PREDICTED: nucleoside diphosphate kinase, cytosolic-like [Vollenhovia emeryi]	CP015614	Brevundimonas naejangsanensis strain B1, complete genome	K00940	nucleoside-diphosphate kinase	Q9A7M2	Nucleoside diphosphate kinase OS=Caulobacter crescentus (strain ATCC 19089 / CB15) GN=ndk PE=3 SV=1	PF00334	Nucleoside diphosphate kinase	GO:0006228//GO:0006183//GO:0006241//GO:0006165//GO:0006206//GO:0006144	UTP biosynthetic process//GTP biosynthetic process//CTP biosynthetic process//nucleoside diphosphate phosphorylation//pyrimidine nucleobase metabolic process//purine nucleobase metabolic process	GO:0004550	nucleoside diphosphate kinase activity	--	--	KOG0888	Nucleoside diphosphate kinase
Cluster-79531.0	1127	--	--	--	--	--	--	--	--	--	--	--	--	--	--	--	--	--	--
Cluster-33085.64595	564	--	--	GU995133	Haliotis discus hannai clone CHd584 microsatellite sequence	--	--	--	--	--	--	--	--	--	--	--	--	--	--
Cluster-51307.0	558	--	--	--	--	--	--	--	--	--	--	--	--	--	--	--	--	--	--
Cluster-33575.0	464	EDQ86334.1	predicted protein [Monosiga brevicollis MX1]	CP017420	Delftia tsuruhatensis strain CM13, complete genome	--	--	P24197	4,5-DOPA dioxygenase extradiol OS=Escherichia coli (strain K12) GN=ygiD PE=1 SV=3	PF02900	Catalytic LigB subunit of aromatic ring-opening dioxygenase	GO:0006725	cellular aromatic compound metabolic process	GO:0016491//GO:0008198	oxidoreductase activity//ferrous iron binding	--	--	--	--
Cluster-33085.60867	490	--	--	--	--	--	--	--	--	PF01907	Ribosomal protein L37e	GO:0042254//GO:0006412	ribosome biogenesis//translation	GO:0003735	structural constituent of ribosome	GO:0005840//GO:0005622	ribosome//intracellular	--	--
Cluster-48200.0	522	--	--	--	--	--	--	--	--	--	--	--	--	--	--	--	--	--	--
Cluster-40478.0	413	CDW60828.1	Catalase-rel and Catalase domain containing prote in [Trichuris trichiura]	CP017979	Escherichia coli str. K-12 substr. W3110 substrain ZK126 genome	--	--	P21179	Catalase HPII OS=Escherichia coli (strain K12) GN=katE PE=1 SV=1	--	--	--	--	--	--	--	--	--	--
Cluster-36635.0	517	--	--	CP017420	Delftia tsuruhatensis strain CM13, complete genome	--	--	--	--	PF03009	Glycerophosphoryl diester phosphodiesterase family	GO:0006629	lipid metabolic process	GO:0008081	phosphoric diester hydrolase activity	--	--	--	--
Cluster-33085.4464	955	--	--	LC027297	Haliotis diversicolor genomic DNA, BAC clone: 001_rep_c980	--	--	--	--	--	--	--	--	--	--	--	--	--	--
Cluster-33085.4465	587	--	--	--	--	--	--	--	--	--	--	--	--	--	--	--	--	--	--
Cluster-33085.4466	1938	PIK50107.1	hypothetical protein BSL78_13033 [Apostichopus japonicus]	--	--	--	--	Q95SX7	Probable RNA-directed DNA polymerase from transposon BS OS=Drosophila melanogaster GN=RTase PE=2 SV=1	PF07178	TraL protein	GO:0000746	conjugation	--	--	GO:0019867	outer membrane	--	--
Cluster-33085.4467	1088	XP_015761971.1	PREDICTED: uncharacterized protein LOC107341063 [Acropora digitifera]	--	--	--	--	--	--	PF01526	Tn3 transposase DDE domain	GO:0006313	transposition, DNA-mediated	GO:0004803	transposase activity	--	--	--	--
Cluster-33085.4460	1981	--	--	--	--	--	--	--	--	--	--	--	--	--	--	--	--	--	--
Cluster-33085.4461	739	XP_011431278.1	PREDICTED: uncharacterized protein LOC105330990 isoform X1 [Crassostrea gigas]	--	--	--	--	Q4A054	Uncharacterized oxidoreductase SSP0419 OS=Staphylococcus saprophyticus subsp. saprophyticus (strain ATCC 15305 / DSM 20229) GN=SSP0419 PE=3 SV=1	PF02882//PF02737//PF00106	Tetrahydrofolate dehydrogenase/cyclohydrolase, NAD(P)-binding domain//3-hydroxyacyl-CoA dehydrogenase, NAD binding domain//short chain dehydrogenase	GO:0009396//GO:0006574//GO:0006550//GO:0006633//GO:0008152//GO:0018874//GO:0006552//GO:0006554//GO:0046487//GO:0055114//GO:0006631//GO:0006568	folic acid-containing compound biosynthetic process//valine catabolic process//isoleucine catabolic process//fatty acid biosynthetic process//metabolic process//benzoate metabolic process//leucine catabolic process//lysine catabolic process//glyoxylate metabolic process//oxidation-reduction process//fatty acid metabolic process//tryptophan metabolic process	GO:0016491//GO:0004488//GO:0003857//GO:0003824	oxidoreductase activity//methylenetetrahydrofolate dehydrogenase (NADP+) activity//3-hydroxyacyl-CoA dehydrogenase activity//catalytic activity	--	--	--	--
Cluster-33085.4462	1363	XP_021347847.1	cathepsin L1-like [Mizuhopecten yessoensis]	LC027342	Haliotis diversicolor genomic DNA, BAC clone: 006_rep_c2414	--	--	Q63088	Cathepsin J OS=Rattus norvegicus GN=Ctsj PE=2 SV=2	PF00112//PF03051//PF15163	Papain family cysteine protease//Peptidase C1-like family//Meiosis-expressed	GO:0006508	proteolysis	GO:0008234//GO:0004197	cysteine-type peptidase activity//cysteine-type endopeptidase activity	GO:0005634	nucleus	--	--
Cluster-33085.4463	557	--	--	--	--	--	--	--	--	--	--	--	--	--	--	--	--	--	--
Cluster-6746.0	380	--	--	CP016228	Vibrio crassostreae 9CS106 chromosome 1, complete sequence	--	--	--	--	--	--	--	--	--	--	--	--	--	--
Cluster-33085.4468	373	--	--	--	--	--	--	--	--	--	--	--	--	--	--	--	--	--	--
Cluster-33085.4469	360	--	--	--	--	--	--	--	--	--	--	--	--	--	--	--	--	--	--
Cluster-39019.0	539	CDW59777.1	Transpeptidase and BiPBP C and Transgly domain co ntaining protein [Trichuris trichiura]	CP017979	Escherichia coli str. K-12 substr. W3110 substrain ZK126 genome	--	--	P76577	Penicillin-binding protein 1C OS=Escherichia coli (strain K12) GN=pbpC PE=3 SV=1	--	--	--	--	--	--	--	--	--	--
Cluster-39019.1	412	CDW59777.1	Transpeptidase and BiPBP C and Transgly domain co ntaining protein [Trichuris trichiura]	CP017979	Escherichia coli str. K-12 substr. W3110 substrain ZK126 genome	--	--	P76577	Penicillin-binding protein 1C OS=Escherichia coli (strain K12) GN=pbpC PE=3 SV=1	--	--	--	--	--	--	--	--	--	--
Cluster-2908.0	571	--	--	--	--	--	--	--	--	--	--	--	--	--	--	--	--	--	--
Cluster-9831.0	476	CDW60183.1	ABC1 domain containing protein [Trichuris trichiura]	FM954972	Vibrio splendidus LGP32 chromosome 1	--	--	B7VHC3	Probable protein kinase UbiB OS=Vibrio tasmaniensis (strain LGP32) GN=ubiB PE=3 SV=1	--	--	--	--	--	--	--	--	--	--
Cluster-33085.64594	1121	--	--	GQ927124	Haliotis midae microsatellite Hmid2015M sequence	--	--	--	--	--	--	--	--	--	--	--	--	--	--
Cluster-23499.0	387	PRD23805.1	putA [Nephila clavipes]	CP013119	Alcaligenes faecalis strain ZD02, complete genome	--	--	P10503	Bifunctional protein PutA OS=Salmonella typhimurium (strain LT2 / SGSC1412 / ATCC 700720) GN=putA PE=2 SV=4	PF14850	DNA-binding domain of Proline dehydrogenase	GO:0055114//GO:0006525//GO:0006561	oxidation-reduction process//arginine metabolic process//proline biosynthetic process	GO:0003842	1-pyrroline-5-carboxylate dehydrogenase activity	--	--	--	--
Cluster-33085.60866	1317	--	--	AB025369	Haliotis discus discus DNA, CA repeat region	--	--	--	--	PF06379	L-rhamnose-proton symport protein (RhaT)	GO:0008645//GO:0015762	hexose transport//rhamnose transport	GO:0015153	rhamnose transmembrane transporter activity	GO:0016021	integral component of membrane	--	--
Cluster-33085.14649	774	--	--	LC027335	Haliotis diversicolor genomic DNA, BAC clone: 004_rep_c864	--	--	--	--	--	--	--	--	--	--	--	--	--	--
Cluster-27481.0	938	XP_018013676.1	PREDICTED: UPF0102 protein Mpe_A3766-like [Hyalella azteca]	CP008838	Stenotrophomonas maltophilia strain 13637 genome	--	--	Q8PCL4	UPF0102 protein XCC0710 OS=Xanthomonas campestris pv. campestris (strain ATCC 33913 / DSM 3586 / NCPPB 528 / LMG 568 / P 25) GN=XCC0710 PE=3 SV=1	PF03852	DNA mismatch endonuclease Vsr	GO:0006298	mismatch repair	GO:0004519	endonuclease activity	--	--	--	--
Cluster-10561.0	329	--	--	--	--	--	--	--	--	--	--	--	--	--	--	--	--	--	--
Cluster-19626.0	364	PAV71507.1	hypothetical protein WR25_16094 [Diploscapter pachys]	CP013119	Alcaligenes faecalis strain ZD02, complete genome	--	--	B7V0K8	Glutamate racemase OS=Pseudomonas aeruginosa (strain LESB58) GN=murI PE=3 SV=1	PF03320//PF01177//PF02670	Bacterial fructose-1,6-bisphosphatase, glpX-encoded//Asp/Glu/Hydantoin racemase//1-deoxy-D-xylulose 5-phosphate reductoisomerase	GO:0006096//GO:0055114//GO:0015976//GO:0006000//GO:0006094//GO:0006071//GO:0006098//GO:0006807//GO:0006013	glycolytic process//oxidation-reduction process//carbon utilization//fructose metabolic process//gluconeogenesis//glycerol metabolic process//pentose-phosphate shunt//nitrogen compound metabolic process//mannose metabolic process	GO:0042132//GO:0070402//GO:0036361	fructose 1,6-bisphosphate 1-phosphatase activity//NADPH binding//racemase activity, acting on amino acids and derivatives	--	--	--	--
Cluster-33085.57254	1068	--	--	LC027328	Haliotis diversicolor genomic DNA, BAC clone: 003_rep_c700	--	--	--	--	--	--	--	--	--	--	--	--	--	--
Cluster-29102.0	449	--	--	CP013119	Alcaligenes faecalis strain ZD02, complete genome	--	--	Q04778	HTH-type transcriptional regulator AlsR OS=Bacillus subtilis (strain 168) GN=alsR PE=3 SV=1	--	--	--	--	--	--	--	--	--	--
Cluster-78083.0	577	--	--	FJ607698	Haliotis diversicolor microsatellite HUHD16 sequence	--	--	--	--	--	--	--	--	--	--	--	--	--	--
Cluster-14529.0	578	XP_012524404.1	PREDICTED: uncharacterized protein LOC105829879 [Monomorium pharaonis]	CP006704	Comamonas testosteroni TK102, complete genome	--	--	--	--	--	--	--	--	--	--	--	--	--	--
Cluster-35135.0	2586	XP_012521736.1	PREDICTED: probable RuBisCO transcriptional regulator [Monomorium pharaonis]	CP001111	Stenotrophomonas maltophilia R551-3, complete genome	--	--	P43531	Inner membrane transport protein YnfM OS=Escherichia coli (strain K12) GN=ynfM PE=1 SV=2	PF02165//PF00083//PF07690//PF03137	Wilm's tumour protein//Sugar (and other) transporter//Major Facilitator Superfamily//Organic Anion Transporter Polypeptide (OATP) family	GO:0006355//GO:0006810//GO:0055085	regulation of transcription, DNA-templated//transport//transmembrane transport	GO:0022857//GO:0005215	transmembrane transporter activity//transporter activity	GO:0005634//GO:0016021//GO:0016020	nucleus//integral component of membrane//membrane	--	--
Cluster-43036.0	381	XP_012542891.1	PREDICTED: alcohol dehydrogenase-like, partial [Monomorium pharaonis]	CP008838	Stenotrophomonas maltophilia strain 13637 genome	--	--	O31186	Alcohol dehydrogenase OS=Rhizobium meliloti (strain 1021) GN=adhA PE=3 SV=1	PF08240	Alcohol dehydrogenase GroES-like domain	GO:0055114	oxidation-reduction process	--	--	--	--	KOG0023	Alcohol dehydrogenase, class V
Cluster-69046.0	769	CDW59771.1	KH dom-like and MMR HSR1 domain containing protei n [Trichuris trichiura]	CP017979	Escherichia coli str. K-12 substr. W3110 substrain ZK126 genome	--	--	A7ZPV4	GTPase Der OS=Escherichia coli O139:H28 (strain E24377A / ETEC) GN=der PE=3 SV=1	PF01926//PF03193//PF00448//PF08477//PF00071//PF06858//PF02421//PF04548//PF00005	50S ribosome-binding GTPase//Protein of unknown function, DUF258//SRP54-type protein, GTPase domain//Ras of Complex, Roc, domain of DAPkinase//Ras family//Nucleolar GTP-binding protein 1 (NOG1)//Ferrous iron transport protein B//AIG1 family//ABC transporter	GO:0007264//GO:0006614//GO:0015684	small GTPase mediated signal transduction//SRP-dependent cotranslational protein targeting to membrane//ferrous iron transport	GO:0003924//GO:0016887//GO:0015093//GO:0005524//GO:0005525	GTPase activity//ATPase activity//ferrous iron transmembrane transporter activity//ATP binding//GTP binding	GO:0016021	integral component of membrane	KOG1191	Mitochondrial GTPase
Cluster-26686.0	419	CDW73640.1	rab family gtpase [Stylonychia lemnae]	--	--	--	--	Q39433	Ras-related protein RAB1BV OS=Beta vulgaris GN=RAB1BV PE=2 SV=1	PF08477//PF00071//PF00025	Ras of Complex, Roc, domain of DAPkinase//Ras family//ADP-ribosylation factor family	GO:0007264	small GTPase mediated signal transduction	GO:0005525	GTP binding	--	--	KOG0078	GTP-binding protein SEC4, small G protein superfamily, and related Ras family GTP-binding proteins
Cluster-32421.0	549	--	--	CP011319	Janthinobacterium sp. 1_2014MBL_MicDiv, complete genome	--	--	--	--	PF09339//PF01726	IclR helix-turn-helix domain//LexA DNA binding domain	GO:0006355//GO:0006508	regulation of transcription, DNA-templated//proteolysis	GO:0003677//GO:0004252	DNA binding//serine-type endopeptidase activity	--	--	--	--
Cluster-43036.1	397	XP_012542891.1	PREDICTED: alcohol dehydrogenase-like, partial [Monomorium pharaonis]	CP017420	Delftia tsuruhatensis strain CM13, complete genome	--	--	O31186	Alcohol dehydrogenase OS=Rhizobium meliloti (strain 1021) GN=adhA PE=3 SV=1	PF00107//PF02826//PF02254	Zinc-binding dehydrogenase//D-isomer specific 2-hydroxyacid dehydrogenase, NAD binding domain//TrkA-N domain	GO:0055114//GO:0006813	oxidation-reduction process//potassium ion transport	GO:0051287	NAD binding	--	--	KOG0023	Alcohol dehydrogenase, class V
Cluster-33085.66155	528	--	--	--	--	--	--	--	--	--	--	--	--	--	--	--	--	--	--
Cluster-58398.0	315	XP_001625125.1	predicted protein [Nematostella vectensis]	--	--	--	--	--	--	PF02944//PF04218//PF08485	BESS motif//CENP-B N-terminal DNA-binding domain//Polysaccharide biosynthesis protein C-terminal	GO:0009117//GO:0006012//GO:0009103//GO:0009225	nucleotide metabolic process//galactose metabolic process//lipopolysaccharide biosynthetic process//nucleotide-sugar metabolic process	GO:0003978//GO:0003677	UDP-glucose 4-epimerase activity//DNA binding	--	--	--	--
Cluster-33085.64764	1542	--	--	--	--	--	--	--	--	--	--	--	--	--	--	--	--	--	--
Cluster-10237.0	357	--	--	CP016603	Comamonas aquatica strain CJG genome	--	--	--	--	--	--	--	--	--	--	--	--	--	--
Cluster-23333.0	784	--	--	CP008838	Stenotrophomonas maltophilia strain 13637 genome	--	--	--	--	PF00631//PF01402//PF10723//PF00288	GGL domain//Ribbon-helix-helix protein, copG family//Replication regulatory protein RepB//GHMP kinases N terminal domain	GO:0006276//GO:0006355//GO:0007186//GO:0007165	plasmid maintenance//regulation of transcription, DNA-templated//G-protein coupled receptor signaling pathway//signal transduction	GO:0004871//GO:0005524	signal transducer activity//ATP binding	GO:0005834	heterotrimeric G-protein complex	--	--
Cluster-33085.30348	315	--	--	--	--	--	--	--	--	--	--	--	--	--	--	--	--	--	--
Cluster-33085.60865	628	--	--	LC027298	Haliotis diversicolor genomic DNA, BAC clone: 001_rep_c981	--	--	--	--	--	--	--	--	--	--	--	--	--	--
Cluster-33085.57250	1428	--	--	LC027336	Haliotis diversicolor genomic DNA, BAC clone: 005_rep_c27301	--	--	--	--	--	--	--	--	--	--	--	--	--	--
Cluster-33085.64762	5010	PRD37666.1	sdaA [Nephila clavipes]	AE015451	Pseudomonas putida KT2440 complete genome	--	--	O86564	L-serine dehydratase OS=Streptomyces coelicolor (strain ATCC BAA-471 / A3(2) / M145) GN=sdaA PE=3 SV=1	PF00126//PF01022//PF09207//PF03808//PF03315	Bacterial regulatory helix-turn-helix protein, lysR family//Bacterial regulatory protein, arsR family//Yeast killer toxin//Glycosyl transferase WecB/TagA/CpsF family//Serine dehydratase beta chain	GO:0008219//GO:0009405//GO:0006544//GO:0006355//GO:0006563//GO:0006534//GO:0009058//GO:0006566//GO:0006094	cell death//pathogenesis//glycine metabolic process//regulation of transcription, DNA-templated//L-serine metabolic process//cysteine metabolic process//biosynthetic process//threonine metabolic process//gluconeogenesis	GO:0051539//GO:0003941//GO:0003700	4 iron, 4 sulfur cluster binding//L-serine ammonia-lyase activity//transcription factor activity, sequence-specific DNA binding	GO:0005667//GO:0005576	transcription factor complex//extracellular region	--	--
Cluster-33085.27138	2309	PAA85667.1	hypothetical protein BOX15_Mlig014286g3 [Macrostomum lignano]	--	--	--	--	--	--	--	--	--	--	--	--	--	--	--	--
Cluster-33085.30343	1039	--	--	--	--	--	--	--	--	--	--	--	--	--	--	--	--	--	--
Cluster-33085.30342	605	--	--	LC027358	Haliotis diversicolor genomic DNA, BAC clone: 009_rep_c2377	--	--	--	--	--	--	--	--	--	--	--	--	--	--
Cluster-33085.30341	696	XP_003729965.1	PREDICTED: MICOS complex subunit Mic10 [Strongylocentrotus purpuratus]	--	--	K17784	mitochondrial inner membrane organizing system protein 1	Q7TNS2	MICOS complex subunit Mic10 OS=Mus musculus GN=Minos1 PE=3 SV=1	--	--	--	--	--	--	--	--	KOG4604	Uncharacterized conserved protein
Cluster-33085.30340	3703	XP_009043631.1	hypothetical protein LOTGIDRAFT_208023 [Lottia gigantea]	--	--	--	--	P48612	Protein pelota OS=Drosophila melanogaster GN=pelo PE=2 SV=2	--	--	--	--	--	--	--	--	KOG2869	Meiotic cell division protein Pelota/DOM34
Cluster-33085.30347	329	--	--	--	--	--	--	--	--	--	--	--	--	--	--	--	--	--	--
Cluster-33085.26782	624	--	--	--	--	--	--	--	--	--	--	--	--	--	--	--	--	--	--
Cluster-33085.30345	2846	OWF55377.1	Dol-P-Man:Man..5..GlcNAc..2..-PP-Dol alpha-1,3-mannosyltransferase [Mizuhopecten yessoensis]	--	--	K03845	alpha-1,3-mannosyltransferase	Q8K2A8	Dol-P-Man:Man(5)GlcNAc(2)-PP-Dol alpha-1,3-mannosyltransferase OS=Mus musculus GN=Alg3 PE=2 SV=2	PF05208	ALG3 protein	--	--	GO:0016758	transferase activity, transferring hexosyl groups	GO:0016021//GO:0005783	integral component of membrane//endoplasmic reticulum	KOG2762	Mannosyltransferase
Cluster-33085.30344	974	--	--	--	--	--	--	--	--	--	--	--	--	--	--	--	--	--	--
Cluster-33085.9733	586	--	--	DQ993226	Haliotis midae microsatellite HmLCS55T sequence	--	--	--	--	--	--	--	--	--	--	--	--	--	--
Cluster-33085.9732	3876	--	--	--	--	--	--	--	--	--	--	--	--	--	--	--	--	--	--
Cluster-33085.9731	357	--	--	LC027340	Haliotis diversicolor genomic DNA, BAC clone: 006_rep_c2412	--	--	--	--	--	--	--	--	--	--	--	--	--	--
Cluster-33085.9730	609	--	--	LC027298	Haliotis diversicolor genomic DNA, BAC clone: 001_rep_c981	--	--	--	--	--	--	--	--	--	--	--	--	--	--
Cluster-33085.9737	398	--	--	LC027295	Haliotis diversicolor genomic DNA, BAC clone: 001_rep_c978	--	--	--	--	--	--	--	--	--	--	--	--	--	--
Cluster-33085.28710	734	--	--	--	--	--	--	--	--	--	--	--	--	--	--	--	--	--	--
Cluster-33085.9735	315	--	--	--	--	--	--	--	--	--	--	--	--	--	--	--	--	--	--
Cluster-1090.0	396	--	--	--	--	--	--	--	--	--	--	--	--	--	--	--	--	--	--
Cluster-13862.0	661	PAA74478.1	hypothetical protein BOX15_Mlig031704g1 [Macrostomum lignano]	--	--	--	--	--	--	PF01442	Apolipoprotein A1/A4/E domain	--	--	--	--	--	--	--	--
Cluster-33085.9739	2275	--	--	LC027340	Haliotis diversicolor genomic DNA, BAC clone: 006_rep_c2412	--	--	--	--	--	--	--	--	--	--	--	--	--	--
Cluster-33085.9738	453	--	--	--	--	--	--	--	--	PF04434	SWIM zinc finger	--	--	GO:0008270	zinc ion binding	--	--	--	--
Cluster-33085.28719	1832	--	--	LC027342	Haliotis diversicolor genomic DNA, BAC clone: 006_rep_c2414	--	--	--	--	--	--	--	--	--	--	--	--	--	--
Cluster-33085.28718	836	--	--	LC027342	Haliotis diversicolor genomic DNA, BAC clone: 006_rep_c2414	--	--	--	--	--	--	--	--	--	--	--	--	--	--
Cluster-66115.0	448	ESP03279.1	hypothetical protein LOTGIDRAFT_171626 [Lottia gigantea]	--	--	--	--	--	--	--	--	--	--	--	--	--	--	--	--
Cluster-26118.0	338	--	--	--	--	--	--	--	--	--	--	--	--	--	--	--	--	--	--
Cluster-43817.2	4197	PRD35453.1	lpxK [Nephila clavipes]	CP011305	Stenotrophomonas maltophilia strain ISMMS2, complete genome	--	--	B4SQP9	Tetraacyldisaccharide 4'-kinase OS=Stenotrophomonas maltophilia (strain R551-3) GN=lpxK PE=3 SV=1	PF00270//PF00578//PF03193//PF13304//PF01436//PF01637//PF00005//PF00004//PF06414//PF02606	DEAD/DEAH box helicase//AhpC/TSA family//Protein of unknown function, DUF258//AAA domain, putative AbiEii toxin, Type IV TA system//NHL repeat//Archaeal ATPase//ABC transporter//ATPase family associated with various cellular activities (AAA)//Zeta toxin//Tetraacyldisaccharide-1-P 4'-kinase	GO:0009245//GO:0015940//GO:0009103//GO:0055114	lipid A biosynthetic process//pantothenate biosynthetic process//lipopolysaccharide biosynthetic process//oxidation-reduction process	GO:0016887//GO:0003924//GO:0003676//GO:0016491//GO:0016301//GO:0005515//GO:0005525//GO:0009029//GO:0005524//GO:0016209	ATPase activity//GTPase activity//nucleic acid binding//oxidoreductase activity//kinase activity//protein binding//GTP binding//tetraacyldisaccharide 4'-kinase activity//ATP binding//antioxidant activity	--	--	--	--
Cluster-76002.0	649	--	--	LC027359	Haliotis diversicolor genomic DNA, BAC clone: 009_rep_c2378	--	--	--	--	--	--	--	--	--	--	--	--	--	--
Cluster-33085.59215	2122	XP_005106380.1	PREDICTED: integrator complex subunit 12-like isoform X2 [Aplysia californica]	AF027575	Haliotis rubra insulin-related peptide mRNA, 3'UTR and minisatellite MIPR repeat region	--	--	Q68FR3	Integrator complex subunit 12 OS=Rattus norvegicus GN=Ints12 PE=2 SV=1	PF00628//PF00130//PF16866	PHD-finger//Phorbol esters/diacylglycerol binding domain (C1 domain)//PHD-finger	GO:0035556	intracellular signal transduction	GO:0005515	protein binding	--	--	KOG4323	Polycomb-like PHD Zn-finger protein
Cluster-62508.0	326	--	--	--	--	--	--	--	--	--	--	--	--	--	--	--	--	--	--
Cluster-33085.26787	5109	XP_013077420.1	PREDICTED: minor histocompatibility antigen H13-like [Biomphalaria glabrata]	XM_014027928	PREDICTED: Austrofundulus limnaeus histocompatibility (minor) 13 (hm13), mRNA	K09595	minor histocompatibility antigen H13	Q8TCT9	Minor histocompatibility antigen H13 OS=Homo sapiens GN=HM13 PE=1 SV=1	PF04258//PF14978//PF01080	Signal peptide peptidase//Mitochondrial ribosome protein 63//Presenilin	--	--	GO:0004190	aspartic-type endopeptidase activity	GO:0005761//GO:0016021	mitochondrial ribosome//integral component of membrane	KOG2443	Uncharacterized conserved protein
Cluster-38512.3	558	PRD26214.1	lgrC [Nephila clavipes]	CP012582	Pseudomonas aeruginosa strain PA_D21, complete genome	--	--	O30409	Tyrocidine synthase 3 OS=Brevibacillus parabrevis GN=tycC PE=1 SV=1	PF00501//PF16093	AMP-binding enzyme//Proteasome assembly chaperone 4	GO:0008152//GO:0043248	metabolic process//proteasome assembly	GO:0003824	catalytic activity	--	--	KOG1178	Non-ribosomal peptide synthetase/alpha-aminoadipate reductase and related enzymes
Cluster-33085.59216	539	--	--	LC027307	Haliotis diversicolor genomic DNA, BAC clone: 002_c7	--	--	--	--	--	--	--	--	--	--	--	--	--	--
Cluster-33085.39441	1503	--	--	--	--	--	--	--	--	--	--	--	--	--	--	--	--	--	--
Cluster-38512.0	2791	PRD26213.1	lgrC, partial [Nephila clavipes]	LT608330	Pseudomonas aeruginosa isolate PA14Or_reads genome assembly, chromosome: PA14OR	--	--	Q70LM6	Linear gramicidin synthase subunit B OS=Brevibacillus parabrevis GN=lgrB PE=1 SV=1	PF07247//PF10099	Alcohol acetyltransferase//Anti-sigma-K factor rskA	GO:0006066//GO:0042967	alcohol metabolic process//acyl-carrier-protein biosynthetic process	GO:0004026	alcohol O-acetyltransferase activity	GO:0005886//GO:0016021	plasma membrane//integral component of membrane	KOG1178	Non-ribosomal peptide synthetase/alpha-aminoadipate reductase and related enzymes
Cluster-47152.0	382	--	--	--	--	--	--	--	--	--	--	--	--	--	--	--	--	--	--
Cluster-33085.67239	1837	--	--	--	--	--	--	--	--	--	--	--	--	--	--	--	--	--	--
Cluster-33085.59217	382	--	--	LC027339	Haliotis diversicolor genomic DNA, BAC clone: 006_rep_c2411	--	--	--	--	--	--	--	--	--	--	--	--	--	--
Cluster-33085.14646	981	--	--	GU995824	Haliotis discus hannai microsatellite CHh002 sequence	--	--	--	--	PF03298	Stanniocalcin family	GO:0007165	signal transduction	GO:0005179	hormone activity	GO:0005576	extracellular region	--	--
Cluster-64424.0	409	--	--	--	--	--	--	--	--	--	--	--	--	--	--	--	--	--	--
Cluster-33085.67233	597	XP_012946216.1	PREDICTED: RNA-directed DNA polymerase from mobile element jockey-like isoform X2 [Aplysia californica]	--	--	--	--	--	--	--	--	--	--	--	--	--	--	--	--
Cluster-33085.67232	330	PIK38386.1	putative RNA-directed DNA polymerase from mobile element jockey-like [Apostichopus japonicus]	--	--	--	--	--	--	--	--	--	--	--	--	--	--	--	--
Cluster-27306.0	343	--	--	--	--	--	--	--	--	--	--	--	--	--	--	--	--	--	--
Cluster-33085.21179	547	--	--	LC027341	Haliotis diversicolor genomic DNA, BAC clone: 006_rep_c2413	--	--	--	--	PF07225	NADH-ubiquinone oxidoreductase B15 subunit (NDUFB4)	GO:0006744//GO:0006814//GO:0006120//GO:0015992	ubiquinone biosynthetic process//sodium ion transport//mitochondrial electron transport, NADH to ubiquinone//proton transport	GO:0008137	NADH dehydrogenase (ubiquinone) activity	GO:0005739	mitochondrion	--	--
Cluster-33085.67237	568	--	--	--	--	--	--	--	--	--	--	--	--	--	--	--	--	--	--
Cluster-33085.67236	408	--	--	--	--	--	--	--	--	--	--	--	--	--	--	--	--	--	--
Cluster-33085.67235	400	--	--	--	--	--	--	--	--	--	--	--	--	--	--	--	--	--	--
Cluster-3568.0	630	PRD19673.1	dhfrIII [Nephila clavipes]	CP016228	Vibrio crassostreae 9CS106 chromosome 1, complete sequence	--	--	P12833	Dihydrofolate reductase type 3 OS=Salmonella typhimurium GN=dhfrIII PE=1 SV=1	PF00186	Dihydrofolate reductase	GO:0046656//GO:0006545//GO:0006761//GO:0009165//GO:0055114	folic acid biosynthetic process//glycine biosynthetic process//dihydrofolate biosynthetic process//nucleotide biosynthetic process//oxidation-reduction process	GO:0004146	dihydrofolate reductase activity	--	--	KOG1324	Dihydrofolate reductase
Cluster-6299.0	364	--	--	CP016603	Comamonas aquatica strain CJG genome	--	--	--	--	--	--	--	--	--	--	--	--	--	--
[truncated: 158,947 more rows]

## Sheet: Table S4
Table S3. C
GO ID (Lev1)	GO Term (Lev1)	GO ID (Lev2)	GO Term (Lev2)	GO ID (Lev3)	GO Term (Lev3)	GO ID (Lev4)	GO Term (Lev4)	Gene Number
GO:0005575	Cellular Component	GO:0016020	membrane	GO:0031090	organelle membrane	GO:0031966	mitochondrial membrane	611
[truncated: 1,477 more rows]

## Sheet: Table S5
Table S4. KOG annotation of the Haliotis diversicolor supertexta transcriptome.
[truncated: 27 more rows]

[truncated: 6 more sheets: Table S6, Table S7, Table S8, Table S9, Table S10, Table S11]
